# Supplementary material for: Isolation and Genomic Characterization of Lytic Caudoviricetes Bacteriophage vB_Pae_YuaWU01 Targeting Multidrug-Resistant Pseudomonas aeruginosa from Hospital Sewage in Southern Thailand
Source: Life (Basel). 2026 Apr 28;16(5):734. doi: 10.3390/life16050734 (PMC13208608; doi:10.3390/life16050734)
Supplement: Supplementary file 1 [file life-16-00734-s001.zip]

Archive with 4 entries (4 files):
- Supplementary figure.pdf
- Table S1 and S2 .pdf
- Table_S3_DNA_AA_with_positions.xlsx
- Table_S4 HHpred analysis results for hypothetical proteins.xlsx
