# Supplementary material for: Isolation and Genomic Characterization of Lytic Caudoviricetes Bacteriophage vB_Pae_YuaWU01 Targeting Multidrug-Resistant Pseudomonas aeruginosa from Hospital Sewage in Southern Thailand
Source: Life (Basel). 2026 Apr 28;16(5):734. doi: 10.3390/life16050734 (PMC13208608; doi:10.3390/life16050734)
Supplement: Supplementary file 1 [file life-16-00734-s001.zip › Table_S3_DNA_AA_with_positions.xlsx]

## Sheet: S2_DNA
ORF	Start	End	Strand	Length (bp)	Nucleotide sequence
ORF1	3	1550	+	1548	ATGTTCGCCCAAACCGAAGTGAGCAAGGCGGTCGCCATCGCCGCCCGCCCGGACTACCCGATTGAGTGGCGCGAGGCGGAGCCCGGCGAGCTGCGGGGCTACTACGTGGACCCGGAGACGGGGAAGGAGTCGGAGGCGACCTGGTGCCCGCAGTACGGGTCGCAGCTCGCCTTCCTCATGGCGCACCCGATCTTCGAGGTGCTGTATGAGGGGACGCGCGGCCCGGGCAAGACCGACTGCCTGCTGATGGACTTCCTCCAGCACGTGGGGAAGGGCTACGGGTCGGAGTGGCGTGGCATCCTGTTCCGTCAGACCTACCCCCAGCTGTCGGACGTGATCAACAAGACCAACAAGTGGTTCAAGCGCATCTTCCCGGGGGCCAAGTACAACAAGGTGGAG…
ORF2	1608	3137	+	1530	ATGGCCGACAAAGACCCAAAGAGCCCCGCCACGACCAGCGGGGCGTATGACCAGATGCTTCCGCGCTGGCACGTCATCGAGACGCTGCTGGGCGGGACCGAAGCAATGCGCGAGGCGGGCGAGACGTACCTGCCCCGCCACCAGGAGGAGACGGACAAGGGCTATCAGGAGCGCCTGGCCTCCGCCGTCCTCCTCAACATGGTCGAACAGACGCTGGACACCCTGAGCGGCAAGCCCTTCAGCGAGCCGATCAAGCTCAACGAGGACGTGCCCAAGGCGATTGAGGAGACGATCCTGCCTGACGTGGACCTCCAGGGGAACAACCTGGACGTGTTCGCCCGTCAGTGGTTCCGCGAAGGTATGGCCAAGGCCCTCTGCCACGTCCTCATCGACATGCCC…
ORF3	3134	3253	+	120	ATGAACATCTGGTACTTCTTGGGGCTCTGGCTCCTCCTGAGCATCGTCCTCGGGCCGCTGATCGGGGCGTGTATCCACTTCGGCATAAACGGACCCAAGCCTGAGCCGGAGGAACGCTGA
ORF4	3253	3840	+	588	ATGGGGTGCCTGTACCGCGTGTCCTTCCCCAACGGGAAAGCCTACCTGGGCATCACGACCCAGACGGCCAGGGCTCGGTTCAAGGACCATTGCGCAGAGGCGGGCCGCTTGAAGCGGGAGAAGCCCCGGGGAGGTTCGCTGCTCCACCACGCCTTGAACAAGTACCCGGGTCAGGCGCAGCTCGAAGTCCTGGTGATTGCGGATGACTGGGACTACCTTTGCGAGTTGGAGCAAAGGGCCATTCAAGCCTTCGGGACCCGGAAGCCGAATGGCTACAACCTGACCGAAGGGGGCGAAGGCACGCCCGGCTATCGCATGCCGCCGGAGTCCCGGGAACGCCAACGGCAAGCTGTCTTGGGGTCGAAGTGGAAGGAGGACGCCCGGCAACGCTTCTCGGAG…
ORF5	3827	5035	+	1209	ATGGCGACATTTAACGACGAATACAGGGACGCCGCGCTGCGTCACCAAATCGACCTGCGCCGCTACACCGCGGGCGTCACCAAGCGGGTCGCCCGTCTCCTGGAGGAGGCGGACCGCGACCTGACCGAACGCCTGCGCACCCGGCTCGCCCGCTTCGAGGGCCGTGACCTGGACTTCACCGGCGAACGCTGGAAGGCCCTGCTCACGGACATCCGCGGAGCCCGGGCCGCGGCCCTCGCGGAGTACAAGACCCTGGTGCGGGACGAACTCGGGCAGCTCGCCGTCCTCGAAGGCCAGGCCGAAATCGACCTGCTGCAGTCCTCCATCACGATTGAGGTGGGCTTCATGGCGGTGAACGCGGACCAGCTCCGGGCCATCGCCACCTCCCGCCCGTTCCAG…
ORF6	5104	5886	+	783	ATGGACTTTGAATTCACTCCGGTCGATTCCATCGACAAGGTCCCGGAACAGTTCCGGGGAATCTACAAGCAGGGCGATGATGGCAAGTTCGTCCCGGACGAAGCCCACAAGGGGATCGTGGAGGCCGTGACCGGCCTGAACCGCTCCCTCAAGGCTGCTCGTGCGGAGGCGAAGGCCAAGACCTCCGTGGACCTGACCCCGCTGGCTGACTTCGGTGCGACGCCGGAGGAAATCAAGGCCAACATCACCACGAAGCTGACCGAACTCCAGAACGAACTGGCCAAGGGCGGCGAAGCCAAGCTGAACCTGGACAAGGTTCGCCAGGAGCTGGCCGATGCGCACGCGAAGGACCTGAAGAAGGCCGGAGCCCGCGCCGAAGCCCTCCAGAACCAGCTGTAT…
ORF7	6082	7014	+	933	ATGGCTTCTGTTACCCTTGCCGAAAGCGCCAAGCTGGCCCAGGACGAACTGGTTGCTGGCGTGATCGAAAACATCATCACCGTCAACCGCATGTTCGACGTGCTGCCCTTCGATTCCATCGAAGGTAACAGCCTCGCGTACAACCGCGAGAACGTCCTTGGCGACGTCATCATGGCCGGTGTCGGCACGACCTTCTCCGGCGCGGGTGCCGGTAAGGCCGCTGCGACCTTCACCAAGGTCAACTCCAACCTCACCACCATCATGGGTGACGCCGAAGTGAACGGCCTGATCCAGGCTACCCGCTCCGGCGACGGCAACGACCAGACCGCTGTCCAGATCGCCTCCAAGGCGAAGTCCGCTGGCCGCAAGTACCAGGACCAGTTGATCAACGGCACCGGC…
ORF8	7120	7692	+	573	ATGCCCGCTTACCTTGTAACCCTGGACCGGAACAAGTCCGGCCACAATCTGACGCACGGCGCGGACGCCATGGTGGTGTTCGCCGCTTCCGACACCATCGCCAAGCAGACTGCTGCCGCGAAGTTCGACGGCGACGGCCTGGCCTGGCTCAACGATTCGACCGTGACCGAAATCACCGCCGGAGCCGACTGGAACGGCTGGACCTTCAACGTGGTGGTCTTGGGCGGAGGCCCGGACGGAGCGCCCATCAGCGTCACCGTGGTCGGAGACGCGACCGACAACACCGTGGACGAAATCGCCGCGGCCCTGGTCACCGCTCTGAACGCAACCCAGATCAACGCCGCGTCCTATGACGCTGCCACGAACACCCTCACCATCGCGGGAGCCGCGGACGCCTTG…
ORF9	7712	8317	+	606	ATGTCCACCATCATCCAAACAACCTTCGTCCTGACCGGACCCCTCGCGGGCCGCACGATCCGCTTGGGCAGTCAGCCCTACGCCTTCGAGAAGGGCCGCTTGACCATCACCGCTCCGGCGGAGGAGGTCGCCCTGCACGCCCGCTTCCTCGAACGCAACTGGCAGGCTTACCCGGAAGGACACCCCGCACTGAAGGAGGTGCCCGATGGCCAGCGTGATCTTCAAGAAGGCTCCCAGCCGGACGGCCAACAGCCGGTACACAGCGACGTTCAGCCCAACGGGGGCGGGACTGAAGCCGGTGACGCGGCACCTGTCAGCGGCGGAGGTGTCGAAGCCGAAGCCGGGCAAGCCGGGGGTGTACCCGATGGGGACGGACAACCGGCGGTCCTGACCGATCCG…
ORF10	8345	8515	+	171	ATGGCGAAATCCGGCACAACCAAGGCAACCGCCTCGAAGATGGTCAACGCCTCGAAGTCTGGCGTGCGTCACGGCCAGAACTCGAAGAACGTGGTCATGGGCGGCAAGTCCGCTCCGGCTCCGTCCGGCCCCACCGCCCCGATCAAGGGCATGGACAAGGGCGGGGTCTGA
ORF11	8751	9017	+	267	ATGAACAGCGTGTCGCAGACCTTCGGGCGGAGTTCGCCCAACAGCAAGCGGACGCCCGGGCGCGGGATGCGCGCACTATTGCTGATCTGCGGTCTGGCAATCAGCGGCTGCGCCTCCAAGTCTCCTCTTGTGGTGCGGCCCGATCCGGTGCGGCTGAGTCCGCCCCCGGCGGAGCTGATGGAGCCGGAACAGCCGAACTTGCGCCAGAGACTTCAGCAGCTCTCTGGGGAATCGCCGCAGACGGCGACCGGGCCATCAGGAAACTGA
ORF12	9085	9420	+	336	ATGAACATCGCCGTCACCCGCTTCCTTGCCCGACTGCGCAAGCGCCTCGCGCCCTTCTTCGACATGACGGCTTGGGTTCTGCTCATCGCCAGCATCGTCCCGTTGCTGCTGATCGACCCGGCCATGGTGGTTACGCTCGCGCAGTGGACAGCGTTTGCCCTCGCGCTGGCGGGAATCACCGTTGTGATCACCCGTGTGGTACTACCCCAGGTGGACCTATCGGAATGGCTCGCGCATGCCCGGGAGGGCTCGGTGGCTGGGGGCCTCGTGGTCCTCGCCGTCGCCCTGACCGTCTGCTTCACCTTCCTGGGATTGGTGCTATGGGCAAAAGCCTGA
ORF13	9405	10130	+	726	ATGGGCAAAAGCCTGATCCACTTCGCCGTCGCGGTCCTCTGCTGGGCCTTCGGCTCCGTCGCCCTCGCCCAGGACGCCCGCACCTTCGTCCCTTCGGGGGCGAAGGTGTACGCGCCAGTGCTGGTCGAGAAGCAGGAGGCGGTCTGGCCGCAAGCCCCGGAGCCCTGGACCCTCGCCGGTCTGGTGGAGCAGGAAAGCTGTATCAGCTTGACGCACTCCCGCTGCTGGAACCCGCGGGCGGAGCTGCGCACCCATCGTGAATACGGCTTCGGCTTCGGTCAGGTCACGGTCGCCTATCGCCCGGACGGCTCCGAACGCATGAACGTGTTCAACGAGCTGCGCAGCACCCACGCCTCCCTCCGGGACTGGACCTGGGAGAACCGCTATGACCCGGGCTTC…
ORF14	10130	10648	+	519	ATGGCCTTGATCGTCCAAGACAACACGGGAGCCGTCGCCGGGGCGAACGCCTACATCAGCGTGGATGAGTTCAAGACCTACCACACTGACCGGGGCAACTCCTTCGCGGGCTCCACGGACCCTCAGATTGAGGCCGCGGTCATCCGCGCGACCGACTACCTGGACCAGCGGTTCAACTTCGTGGGCAAGAAGCGGCTGGGCCGCGACCAGACCACGGAGTGGCCCCGTTCGGACGCCCGGGACCGTGACAGCTACTACATCAACGGCATCCCGCCGGAGGTGAAGGAAGCCTGCTGTGAGTACGCCCTGCGCGCCCTCGCCGCGGAGCTGAACCCCGACCCGGAGCGGAACGCCTCGGGCGTGGCGGTCCTGTCGAAGTCGGAGGCGGTCGGGCCCATC…
ORF15	10652	11020	+	369	ATGGCACGGTTTGACTCCGCTATCGCGCTGGCCAAGAAGCTGATCAAGAAGAACGGCCAGGCCGTGACCCTCCGGGGCTTCACCGCCGGGGCCGCTCCCGATCCGGCGAAGCCTTGGAAGCCTGGCGGGAACGTCCCGGCGGACCAGACCATTGAGGCGGTGTTCCTGGACTATGAGCAACGCTACATCGACGGCCAGACGATCCGCATGGGCGACCAGCGCGTGTTCATGCCAGCGGAGGGTCTGACGGCTCCGCCGGAGGTCGAAGGCTTGGTGCTGCGGGGCTCGGAGGTCTGGAAGGTCATCGCCGTGAAACCGCTGAACCCGAACGGGCAAGCGATCATGTATGAATTGCAGGTGCGCCAATGA
ORF16	11017	11469	+	453	ATGACCCTCCCGACCTTTGACAGCGCCCGCGACGAAATCCTTGGGCTGTTCAACACCAAGTGGACCACGGACACCCCGGCCCTCAACGGCGGGGCTCCGATCCGCGTGGAATGGCCCGGGGTGGACGCGGGCGACCCTCCGCCCGCGGACAAGCCCTATGCCCGAATCACGTTGCGCCACACTATATCGCGGCAGGCGACCTTCGGACCCCCGGGCGGTCGCCGCTTTACCCGTCCCGGACTGATCACGGTACAAGTTTTCACGCCACTGTCAGGGGGACAAGGCTTGTCTCTTGCTGAAAAATGCGCGATAATCGCCCGGGACGCCTTCGAGGGGCGAGGCACCGCGAGCGGCATTTGGTTCCGCAACGCACGCATCCAGGAGATTGGCCCGGACGGC…
ORF17	11503	13035	+	1533	ATGGCTAACAAGATTGACTCGAACGTCACCGGCCTCCGCTATGCGGAGGAGGCCACGATCAAGAACCTGCCCGGGTCGCCGGTGTGGTATCCGCTGGAGCCCAACGGCTACAATGACTTTGGTGGTCAGCTGACCACGGTCGCCCGGAACCCCATCAACCCGTCCCGCCAGCGCAAGAAGGGCGTGACCACGGACCTGGACGCCTCGGGCGGTTTCGGTCAGGACCTGACCCAGAACAACCTGACCCGCCTGCTTCAGGGCTTCTTCTTCGCGGACATCCGCGAGAAGGCCAGCAACATCCCGACCAACGGAACCGCCGTGCCCTTCTCCGGCGTGACGGGCACCAGCAAAACCTACACCCTGGGCTCGGGCACGGTGGGGTCGCAGTTCCTCGCCGGT…
ORF18	13098	13556	+	459	ATGAGCCTGTACAAACTGTTCAAGACCAACGAGAACCTGGAAACGGACGGCATCTGGCTGGAGTACGGCCAGACCGCGGACGGCAAGCCGATCCGCATCAAGATTGCGCGTGCCGGGGGCCACAACGTCGCCTTCTCGAAGGCGCTGGAGAAGGCCACCCGCCCGTACAAGAAGGCCATCCAGACCGGGATGCTGGACAACAAGACCGCGGACCGCCTGTACAAGGAAGTGTTCGCGGAGACGGTGGTGCTGGATTGGATCAACGTGGAAGGCCCGGACGGCCAGCCGATGGACTTCAACAAGGAGAACGTCCTGAAGCTGTTCGAGGACCTGCCGGACCTGTTCGTGGACCTCCGCGAGCAGTCCGCCAACGTGGCGCTGTTCCGCGATGAGGTGCGG…
ORF19	13580	13846	+	267	ATGCGGTTCGGGATGCCCTTGCCCGACCGCATACAGAACGCCCCGGAGTTGACCCTTGGTTCGGAGCTGTACTACATCGGATTTTTGGACCTGACGTCATGTAGGCAAATCGGCACGGGCCTGGGACCTATCCCATTGTTGGCCATACTGGAGTATTGTATGATCAACGGGATCGAGGGCGAGCAGCAGGAGGACTTTGTTTGGTTCATCCAGCGACTTGACCAGAAGTATCTACAGTGGAGCGCAGCCCGTGCCAAGTCTAAGTGA
ORF20	13830	14276	+	447	GTGCCAAGTCTAAGTGAGTTCAGCCGACGCATTACCCTCCGGGGCCGAAAGGTCGCGGAGGGCGCTGACGCGCTCACTCGCAAGGTCGCCCTCGCCGCGGATCAAGCCGTGGTGTCTGGGACGCCCGTGGACACGGGCCGCGCCCGATCCAACTGGATTGCCGCGATTGGCTCCGCCCCCTCCTCCGTGATTGATGCCTACTCGCCCGGCGAGGCAGGCAGCACCGAAGCCGCCAACACTCAGGCCGCGATTGACCAAGCTGAATCGGTCATTCGCGGGTACAATTACGGGGAGGAGATTCACATCACCAACAACCTCCCGTACATCCAACGACTGAATGACGGGTATTCCGCCCAAGCCCCGGCGAACTTCGTGGAACAGGCGGTGCTCGAAGCCGTC…
ORF21	14279	17104	+	2826	GTGGCCGAAGAACGCATTGACATAGTCATCACTGAACGAGGTTCGCGTGTCGTTCAGCGAAACCTGGAGGACATCGGCAAGTCCGGGCGAGGAGCCGCGGGCGGGGTGGACTTCCTCAAGAACGCCCTGGCCTCCCTGGGCGCGTACCTGTCTGCGCGCGAACTCGTGCGCCTGCTGGACACCTACACCAACCTCCAGAACCGACTCCGGGCGACGGGCCTTGAGGCCCAGAACCTCGGGGCGGTGTATCGGTCGCTGCTTGACGTCTCGAACTCCACCCGCCAGTCCCTGGAGGGTACGGTGGAGACGTACAGCCGACTGGCCAACAGCGCGAAGGACCTGGGCCTATCGCAGCAGGAGCTGATCGACTTCACGAAGTCGCTGAACCAAGCCATCGCC…
ORF22	17114	18634	+	1521	ATGGCAAACGAAATCGGAACCGCGACGAACTTTGAGGACTTCTTCAGCAAGATCGTCGCCTTTCTTACCACGAACGCGACCCTGGTGGCGGCGGGTCAGGCTTGGCAGGCGCTGCGCGTCCGCCGGGACAACATCGCCACCCATACCAGTAACCTGACGGACCCTACTGCCGTCACCTCGCGGAAGATGGTCCACACGTTTCGGTATGACCCACGAACTCTGAACACGAACAATCCCGCCGATAGTGGCGCGGGGGCCGCTTTCTACGCCTCGAACCTATCCTTGGGGGTCAGCTTCAATTCGTGGGAAATGAGGACAGCCCGCGAAGTCAAGAACGTGCTGATCAAGTCACATCCGACAAATAGCACGTACAACGGAAATGCCCCGCGGTCCTTCCGC…
ORF23	18648	19640	+	993	ATGGCTTATGAAACCGGGTCCGCGACCGAACCAAACGACATGTTGATCAAGCTGCGCGACTTCGCCACGGCCCAGGGCTGGACCGTGAACCGCGACGTGGCTGCTGGCTCCGGGCGGGAACTTTGCCTCAGCAAGGGCACAGCCTACTTCAACCTGCGCAGCTACCAGAATGAAACCATTATCATCAATGGTTCCTCGCAATCCGGCAAGTACGGGATCGCCATCAACGGCTCGGACGGTTACGCCGGGGGCTCCGCCTGGGATCGCCAGCCTGGCTACCCTCTGCGCACCTCCTCCACGAACGGCGACCAAGGGCACGCTAACCTGCCCCTGCCGATCTACTTTGGGCCGTTCCCGTCCTACCATCTATTTGCGCCGGACAGCAAGACCATCTACCTG…
ORF24	19642	21312	+	1671	ATGGCGGTGATTACCACTCACGCCTTCGTGGGGATTGACACCCTGCGGGGGCCGTCTGTGGACTGGTCGAACGGCCTGGACTCCTTCGTCTGGGCTGACCAAAGTCCTCCGTTGGTGACTCCCGAAGTCTCCGCGACGGTCTATGGTCCGCTGACCGACAACCTCCCCATCAGTGAGCCTGAGTACAACTTCCCGTCCTGGCGGGGCATTAGCTTCCTGGATGACTACTACAACCGCATCCACATCCGCCCCTCGAACGTGAACGTGGGCAACCTCGTGAGTGAGCAGCAGTTCGCAATCGAGGTGTGGAACGGCTTTTTCAACAACCGATACCTCCAGAACATCCAGGTTCAGAACGGCGGCGGCATTTCCCTCGTGGGGGCCGTCCCGCCCGCGACC…
ORF25	21309	22118	+	810	ATGACGTATGACGCACGCGAGCGAAGCCTGTTTGAAGCCTATCCGGTCGAGCTGTACCTGTTCGCCCGGGGCGCGCAATACTGGCGCTACACCTCCGCGGATGAAGATAAGGTGGTGGAGGGAGTGACTTACAACTCCGTCCAGATCAAGCGCGGGGCCTTCGAGCAGAACCAGGAAATGTCCCGGAGCAACCTGACACTGACGATGGATAAGGGCATCAGCTTCCTTGACCAATTCCGCGGATCGCCGCCCACCGACATCGTCCAACTCACCATTCAGCGGTATCACGAGGGTGACGCACAGCTCGCCGTCCCGTGGGTCGGGCGAGTGGTGAACGTCAAATTCACGGAGCGCGAGGCGGAGGTGCGCCTTGAGCCCGTGTACACCTCCCTGCGCCGC…
ORF26	22132	22365	+	234	ATGGAATGGGCTGTGTATCTGATCATCTTCATCGTTGCGGCATACGCGGCGGTGGCCCTCGCCCCGAAGCAGGCCACCCCCAAACCCGCTTCGTTGGAGGACTTCCAATTTCCAACCGCGGAGCCCGGGCGACCGATCCCGGTTGTGTTCGGGACCGTTACCGTGAAGAGCCCGAACGTGGTATGGTACGGGGACTTGGCCAGCAGTCCCGTCAAAACGGACGGCGGCAAGTGA
ORF27	22365	22568	+	204	ATGAACAACGAGCCAGTGATGGTCCGGGTCGAACACGCCCGCGCCTTGGGCTACTGCTCCCGCGGCATGCGCGCCTTCGCCGCCCGACACGGGCTGGATTGGGGCCGCTTCGTCCACGAGGGCATCCCGGCGGAGGAGCTGGAGGCGACCGGCGATCACATGGCGCTACAAGTAGTGGAGAAGGCCCGTGGGCAGCAAATCTAG
ORF28	22552	24723	+	2172	GTGGGCAGCAAATCTAGTGTAACCATTGGGTACAAGTATTATCTTGGTGCCCACCTCGTGATCTGTCACGGGCCGGTCGATTCCGTCCAGGAAATTGTAGTGGGCGACCGAACCGCCTGGAGCGGGAACGTGACGGCCTCGCAGCAAATCTACATCAACAACCCGGAGCTGTTCGGCGGCGAGAAGAAGGAGGGGGGTGTCCAGGGCTACGTGGACATCATGATGGGGGAATCGAACCAGGGCCGCAACAGTTACCTCCAATCAAAACTCGGCACCGTGATCCCGGCCTTCCGGGGCGTCCTTTCGCTGGTCCTGCGGAAGGTGTACATGTGCGCCATGTCGCCCTATCCGAAGGCCTGGGCGCTGAAGGTGAAGCGCCTCCCGGGCAAGGCTTGGTAC…
ORF29	24723	25208	+	486	ATGGCTATCAGTAACGGCCCGAACCTGGGCATCATGGCGAACGGCGCGCTGGGTGACCAGCACTACAACCAATTCATGGCTTTCCTCCGCGCGGTGGACGGCCTTCTCATGGGCCACGCGAAGTCCGCAACCACGACCGCCCAACCGGCTTCGCCCGCGGACGGGGACGTGTACGTGCTCCCGGCGAGCCCGACCGGCACGAACTGGTCTGGTCAGGGCCAACGGATCGCGCGTTATTCGAGCGCGGCGACGGCCTGGGAGTTCTTCGTGCCGAAGAAGGGGTGGACCATTTCCGTGGAGGATACCAACAGCACCTACTGGTATGATGGCAGCGCGTGGAAGTTCCTCCGCGGCTACGGCACGACCGCAAACCGCCCGGCGGCGAGCGCCGCCCTGGTC…
ORF30	25276	25620	+	345	ATGCCCCTGACCCCGGAGCAAGTCGAAGACATCGCCGTTGCGGCTGCGACCCGGGCGGCGAAACTATCCGTTGAGGACGCGGCCCGGAGGGCCGCGGAGACGGTCGCCATGTCTCACTCGGAGCTGAACGATGTGGTGGCCGAAGCGGTCAAGCAGACATTGATGCAGCTCGGGGTGGACACGTCCGACCCGTTTGCTATGCAGCGGGACTTCCAACACCTCCGTCAATGGCGGGAGTCCGGGGAGGACCTGAAGCGCAAGGGCACCCTCGCCCTCCTGGGCATCTTCTTCTCGGGCCTCGCCAGCCTGCTAATCCTCGGGCTGAAGGAGTGGGCCCAGAAATGA
ORF31	25617	25835	+	219	ATGAGGATGCGCTTGGGCTACTTACCTTCACACCTGAAGAAGTATAGACCCCAAGCGCCATCGAAAGCCCAGCGCCGTAACAGCTCCGACCCTCCTGCGCTTAGGTTACTTCACTTTCTCCAGTTCCGTTCTACTTCGCCCGATAAATCGCCCGGACCCCCTGCCCAGGGAGGCGACCGGCGACCGTTCCTGCTGTTCGGAAGCCGTCCGGGGGTTTAA
ORF32	26048	27742	+	1695	ATGGAATACCCCTTCAAGACCGAACCCTTCAACCACCAGCGCGAGGAGTGGTTGCGCTCCCGCGAAGAAGAAGCCCGCGCGATCTTCTGGGAACAGGGCACCGGCAAGTCCAAGCTGACCATCGACACCGCCTGCTGGCTCTGGCTCCGCGGGCTCATCGACGGCGTGCTGGTGGTCGCCCCGAACGGCGTGCACCGCAACTGGGTTGAGAAGGAAATCCCGGACCACGTACCCGATGAGGTGATCAAGCACGTCCGGGCCTTCCACTACCAGAGCCCGAAGGCCGACACCAAGTGGCACAAGCAGGCGGTCAAGGCCGTCATCGAGCACAAGGGCTTCGCCTGGCTCACCATCAGCTATGAAGCCTTCATGACCGCCTCCGGGAAGCGGGCGCTGATT…
ORF33	27750	28103	+	354	ATGAGCCGTGTATTTGTTGTACAGAACCAACACCGCTGGGACCGCGACAAGCAGCGGTTCGAGCCCAAATTCAACCTCGCCCCGGCGGAGGAGTTCGGTGAGCTGGTGTACTTGCTCAGCCCGACCGCGGCCCCCTTCCGCCCGGAGCCGATCATTGATGAGCTGAAGGAGAAGCTGGCCGACTTCGGGCCGGGGGACCACCTCCTGCTCGTGGGCAATCCGGTCCTGATCGGGTTCGCCGTCGCCATCGCCGCGGACGCCAATGACGGGGACGTGTCCCTGCTCCAGTGGAGCGGCAAGGACCAACGCTACATCGCGGTGGACGCCTCGGGCCTCTTTACTTCTTCCGATTGA
ORF34	28163	28708	+	546	ATGTCAAGTGAAAACGCATACCTGGACTATGTCCAACCCCAGACCGCCGGTGGCGAACTGAGCCAACTCACTCAGCTGGCTGAACAACAGGCCGCTGCCCAGTTGAAGGTCGCAGACCTCGAAGCCCAGCTCAACAAGGCCCGCGAAGAACTCCGCGACATCGCGGAGCGCCAGGTGCCCGAACTCATGGACCAGATCGGCATTGGTGAGTTCAAGACCACCACCGGCCTGAAGATCAAGATTGACGAGACGATCCGCGCCAGCATCCCGAAGGCCAAGGCCCCGCTCGCCTTCGCCTGGCTCAAGCAGAACGGCCACGCCGCGATGATCAAGCGCGTGGTCGCCGTCGCATTCGGCAAGGGCGAGGACGAGAAGGCTGACGAACTGCGCCAGCGTCTC…
ORF35	28850	29689	+	840	ATGGCCAAGACCGATAGCAAGACCACCGATGTCGCAGTGAAGGAACAGAACACCGCAATGGCGGAGTATGGCGCATATGCCGACTACGCGGGCGCGGGTTTCGAGAACCAGACCAGCGATGACTACAGCATCCCGTTCCTCCAGATTCTTCAGGCCCTCAGCCCGCAGCTCCAGGAGAACGACAGCCTGCGCCAGGGCATGATCCTGAACACCGTGACCGGCGAAGTCTGGGACGGCAAGAAGGGCATTGCCTTCGTCCCGGCGACCACCCAGCACGTGTACGTGGAGTGGAAGCCCCGCGATGCGGGCGGCGGTTTCGTGGGCATCCACGAAGTCAACAGCGATCTGGTGAACCACGCCAAGGCAGCGTCCTCGGAGTATGGCAAGTACAACACCCCG…
ORF36	29791	30984	+	1194	ATGTGGAGTCCGCAACAGCAGACCGCGCTGGACCGGGTTGGGCGTTGGCTCAAGACCCGGGACAAGCCCGTGTTCCAGCTCGCCGGGTACGCCGGAACCGGCAAGACCACCCTGGCCAAACACCTCGCCGCGACCGTCAACGGTCCCGTGTACTTCGCCGCCTACACCGGCAAGGCCGCTCACGTCCTCACGAAGTCCGGGGCGACCAACGTGAGTACCATTCACAAGCTCATCTACACGCCCAAGGACAAGTCGCAGCAGCGCCTGAAGGAACTCCAAGCGGAGCGGGCGCGGCTCCTCACCCACAAGCCCGTCCCGGAAACCCTCGTGGAGAAGGTCGATGCGGCGATCAAGGCGGAGCAGATCAACCTCGCCCGCCCGATGTTCCAGCTCAACACG…
ORF37	31006	32868	+	1863	ATGATAAAAGACCCTCAACCCTTCAAGGAGTCCCGCAAAATGCACGGTCCTCAAGTACCCTATTCACAAGAACTACACTCCCAGAAGTACCGCGGCAGCGGCGAGTCCTTCCGCGAGGCCATGAACCGGATCGCCGCGGCCCTGAAGGACGATGACCAGCACTTCGCGGACTTCCGGGACGCCCTCCTGGGCATGCGCTTCCTCCCGGCGGGCCGCATCCAGTCCGCGATGGGCTCCACCCGCCAAGTCACACCCTACAACTGCTATGTCTCCGGGACGATCAACGACAGCTTCGTGGACGGCGAAGGCTCCATCATGATCCGGGCCGCGGAAGCCGCAGCCACGATGCGGATGGGCGGCGGGATCGGCTATGACTTCAGCACCCTCCGTCCTCGCGGC…
ORF38	32865	33053	+	189	GTGAAAGAACTGAGCCTGAAGGCGGTCTTGCTGATCGCCGCCGGGTTCCTCCTCATGACCGGGATGCGCCTTGCTGAATGGGCCATCCCGGTCCCGGAGCGGACCATCAACCTGAACGTCACACAAGAAGAAATGGAGGAACCCCAGAATGAACAAGCCCCTACTCATCGGCCAAGCACCCGGACCTAA
ORF39	33013	33519	+	507	ATGAACAAGCCCCTACTCATCGGCCAAGCACCCGGACCTAACACGGACCCCGACCGGCCCCTGGCTCCCCTCCCGCGGTCCTCCGCGGGAGGGCGTCTGGCGGAGCTGGCGGGCCTATCGCCCAAGGACTACCTCAAGACCTTCGACCGCACCAACCTGCTCCACACCTTCCCGGGGCGCTGGAAGCGGGACGACAAGTGGCCCGCCCGGGACGCGGGGATTGCCGCAGCCGCGATGAAGCCCTTGTTGGGCGGTCGGCACGTCATCCTCGTTGGGCGGAACGTCGCAGAGGCTTTCGGCTATCCGGCCCAGCACTTGGACTTCCACCAGTGGTTTGCGGATGATCGCTGGGGCTTCGAGGTCGCTGTGGTTCCGCACACCTCGGGGCGCAACCATTGG…
ORF40	33619	34302	+	684	ATGAACGCCATCAACTTCAACAACGTCGCCTACACCGAAGCCTCCCTGAGCGAGCTGTCCGGCCCGGCCCTGGTCGAGCTGTACAACGAAGTCATCGGCACCTTCCGCAACGGTGAGTCCGTCCCGAACGTCCGCCGCTTTGCCGACAAGACCACCGCCATTGCCCGCACCTGGAAGATGCTTCAGCGTTATGCCGAAGCGCACCCGGAAGTTGAGGCTGACGAGCAGGCCGAACCCCAGAAGGTCGAAACCGTGAACGAAACCGCAACCCCCGCCCCCGTCGCTGCTCCGAAGGCCCAGAAGGCTCCGAAGTCCGCGGAGGAGAAGAAGGCCCGCGCCCCGCGCGGCACCAACCTGGCCGCCCCGGGCCACGCCCCGATCCCCTGCCGCGAGGGCTCG…
ORF41	34313	34576	+	264	ATGGGAGCCTCGGAGCGCACCTATGACTACCTGCTCCGCCGGGTGGAGTACCCGGCGGAGCGGGGATACAGAATGGAGCCCTTCAAGCTACCTCCGTGGATTCACGTTGTGATCACGGAGGACGGCGACAGCAAGTGGCTGACGGTCCATTCCCGTATTCACGTCAACAAAGAAGTCCGCATGGAGCCTTCCTTCAGTCGCCAATTCTCTGATTGGGACATCTTGAAGGACCTGAGCGGGAAAATCAGTCACGCATACTTGTGA
ORF42	34586	35461	+	876	ATGAGCAGAAACTACCCGCGGTTGGACATCGAGACGTTTGGCCGACACCTGATCACCACCGGCGATCTGGACCCCATCTACACGGCCCTGGTTCGGGCGGAGCAGGCGGGGGACTTCTCCGTGCCGCAGCTCTGCCGCTGGCTCCTTGGTTATTGGTGCTACTACCACGCCGGGGTCGCCTCCTTCCTGAGTGAGAAGGAGGGCGAGGAGTTCTGGCACTGGATGATGGTCGCGGCCCGCAACGAGGAGGAGACGCCCGCCGGGGGTCGCTGGCCTCGTGGGCATGAGCGCCGCCACTACAGGGCCAAGATCGCCGTGGACTCCGTGACCTCCCTCCAGGCCCGCTACGGCGACCGCCCGGAGAACATGGCCCTGTACGTGGGAGCCCGGGCGACGGAG…
ORF43	35463	36299	+	837	ATGATCGTCAACAACACCCCGGTCGAAACCTATGAGCTCAACGGGGTCCCGATCCTCGTGAAGCGGGAGGACCTGTGCGCCCCGCTCCCGGGTCCGTCCTTCAGCAAGATTCGCGGAGTTGTCGCCCATATCAAGAACCGGCCTGAGACCACCATCGGCTGTCTGGACACGTACCACTCGAAGGCGGGCTGGGCGGTTGCCTACGTCTGCCAGCAGCTCGGGAAACAGGCCGTGGACTACTGGCCCCGCTTCAAGCGCGACGGGGCCGCGGACGCCCCGCGCGTCCAACAGCAGCACGCTCGCCAGCTCGGGGCGGACCTCGTGGACATCCCGGCGGGCCGCTCCGCGATCCTGTACCATACGGCCAAGAAGCACCTGCGGGAGAACTACCACGACAGC…
ORF44	36296	36676	+	381	ATGACGGACCGGCTCGCCTACTTCAACGCCCGCTATCAGGAGGACCCGGAGACGGGGTGCTGGATTTGGACGGGCTCCCGGGTCAATGATCTGTACGGTTGCGCCAACATCGACTACAAGCAGATGTTGGCGCATCGGCTATCCTTCGAGCTGTTCAACGGCCCGATCCCTGGCGGCGACAACGTCTGTCATCGCTGCGACCGACCGTTGTGCGTCAACCCCAAGCATTTGTTCCTCGGGTCCCAAAAGGACAACCTGGACGACATGACGCGGAAGGGTCGCCGCGCGGTGGGGCAGTTCGCCGGTCGCCGGCATTCGGAGGAGACGAAGGCCAAGATGTCCGCCGCTCGGAAGCGGTGGTGGGCGAGCCGGGCCAATTAA
ORF45	36738	38180	+	1443	ATGGACCACGCAGCCTGGCTGAATGAGGAAACCGGCGAAGCCGCTCAGGAGGCTTACAAGTATTTCATGCGCCCGGACCCGAACCAACGGGAGTTCCTGGGCCCAATCGAGGAGGAGGATGACCCGCTGACCGGCATGCGCGCGAAGTTCCGCATGGCGAAGGTGGGGATGGTCCGCAACGCGAAGGATGAAGACAAGAAGGAGGTCAAGGTGTATCTTGGCTTCAATGACGTCACCTACCTCCCGCACATCCGCATCCCGAACGCCAAGCCCCTTCAGGGCTGGTACCAGGACAAGCACAACGACAAGCGAGGTTCCCGCGCCCGCCCCTGCTTCAGCGAGGCGATCCTGACGGAGCCTTATGGGGGCTACTGCACCGTGGGTTGCGCCTTCTGCTAC…
ORF46	38235	38798	+	564	ATGAAGTACATCAACGTGCGGGGCTGTAACGGCTCCGGCAAGACCACCCTGCTGCGCTGCCTGGCCCGCGATCCGCTTTGCCGCGTCATCAACGTCATCGTCCCGGACCATAAGCCGATCCCGGTGACGTATGCCCCGGACGGCATCGCCATCATCGGGGACTACACCCCCGCCGCCGCCGGAGCGACCACCGCCGGTCTGGACCGGATCAAGACCCAAGCCGCCGCCAAGGCCGTCGCGGAGCTGGTCGGGCGGGACCCGGACGTGAAGGCGGTCCTGTTCGAGGGCGTGGTGGTCAGCACCATCTACGGTCCGTGGCAGGAGTGGTCGAAGGCGAACGGCGGAATGATCTGGGCCTTCCTGGACACGCCGCTCGAAGTCTGCCTGAAGCGCATCCAG…
ORF47	38810	39790	+	981	ATGACCACCCCGCGCATCAACGACATCGCCGCCTTCATGAAGGCTCGCCACGACATCTACTTGGACCGCAAGGCCGGGAAGCCCGGCCCCTGGACCGCGGACCCGGTTCTGCGTGACGGGCGGTTCTGTAACATCTTCCGCGAGCTGGACACCGTGACGATCTGGATTGACCAGAACATCCGCCAGCCCTACGCGGACCACCCGCACCTCTGGTTCATGCTCGCCGCCGCCCGCTACATCAACTGGCCCGACACCCTCGAAGCCTTGATCAAGCACTATCCGAACGCCTGGCCCTCCTCGCCGGACTTCGAGCCGCGCCACATGACCGCGGCCCTCGAACACCTGGCCAGCTACGGCAACAAGGTGTACACCGGAGCCTACATGATCCGCGCGGAGTCC…
ORF48	39802	39915	+	114	ATGATCTTCTCGCCGTTCTGGTGGTACTGGAGCTGGTGGTTGGTCTGGCTCCCTCGCCCCCGTGTCCTTCGCCGGACCGGCAACGTCATCTTCGTGGAGTTTAACAAGAAATGA
ORF49	39912	40967	+	1056	ATGAAAGTCATCAAGACCCGCAACGTACAACAGGCCCTCCCGGAGGCCCTGTATCAACTGTCCTTCGAGGGCGTCCGCCGCGACTCGCGCAACGGCCCCGTGTTCATGTTCCCGGAACCCGTCACCACCGTGTACCTCCGCCCGGCGGAGCGCGTGCTGTTCTGGGCGGAACGGGACGCCAACCCCTTCTTCCACCTGATGGAAAGCCTCTGGATGCTGGGCGGACGCAATGATGTGGAGTACGTCGCCCGCTTCGTGGACCGCATGCGCAGCTACTCGGATGACGGCCTGACCTTCCACGGGGCCTACGGCTTCCGCTGGCGCCAGCACTTCTTCGAGGACCAGCTGCCCAAGATCATCGCCGCCCTGAAGGCGAACCGCGATGACCGCCGCCAGGTC…
ORF50	40980	41615	+	636	ATGGGAAGCCTGATGAGCAAGATTCATGATGAGGAGCGCGAGGCGGAGGAACTGAACCGCCGCGCCGCCCGCCCGCTCCTGACCCGGATCGCCGCGACCCGGGAGGCCGGGACGGTCCGCCGGTGTCACATCGTTCCGCACCACGGTCAGTACAACATCGCCCAGCACAGCTACGGGGCCGTGAGCCTCCTGCTGCTGCTCCACCCGCACCCGTCGCTGAACCTGATCAAGGCGGTCCAGTGGCACGACTGCGCGGAGCGTTGGTTGGGCGACATCCCGGCCCCGGCGAAGTGGACCAACTCCGAACTCGGGAAGGTGTATGAGGAGGCGGAACGCCGCGTGCTGGCGACCCTGGGCCTGCTCCCGGGCCTTCTCCCTGACGAGGAGGACTGGTTGAAG…
ORF51	41590	41817	+	228	ATGGACTTGGAGAAGCTGCGACGTGATTGGGCGGAGGACCCGCAGCTGAAGTTCTACGCCTTCGACACGGTGGAAGAACTCGCTGCGCACCTCCGCAAGGTCCATACAGATATGATGAACGGGGAGCACGGGTGTTTTGGGTACTTGTACCGCCAGCAGACACTCCGGCTCCGGGAACTGATGAAGGAGTTACAAGATGAGCGTGAACGAAAAGCAAGTGGGCGGTGA
ORF52	41786	42172	+	387	ATGAGCGTGAACGAAAAGCAAGTGGGCGGTGAGCACTACCGCTCGCCCGTCCAACACTGGGACTACGTGGAGCTGAACGGCCTCCGCTACACCGAAGGCTGCGCGACCAAGTACGCGACCCGCAACCGCAAGAAGCACGAGGACCCGCGCCAGGACCTTGAGAAGGCGATCCACTACGTGGAGAAGGTCCAGGACCTGTACCGCAACGGGGTCCTGCTGCCCCGCTCCGCCCCCTTGGTCATTACCCCGGACGCCTTCGCCGCCGCGAACGGGCTGACGGAGGACGAAGCCGAAGTGGTCCGCATCCTCACCTTCTGGGAGTCCGACCCGGAGCTGACCGCGGCCCTGAACCTCCTGCGCAAGATGATTGCGGAGGTCGGAGCCTGA
ORF53	42172	44166	+	1995	ATGTCATACCTCCAACCACCCCTGTTCACGACCGTCTCCAGCGACTGGGTGGCCCCGGACCTCAACACCCTCCCCTCGTGGGAGGGGGCCAAGCGGGTCGCCATCGACTGCGAGACGCGGGACCCGGACCTGCGCAAACTCGGGCCGGGGGCGGGCCGTCGCCCGAACAGCTACATCACCGGCATCAGCTTCGCAATCGAGGACGGCCCGGGCGGGTACTTGCCCATCAGACACGAAGGCGGGGGCAACCTCCCGCTGGAGGGCGTGCTGGCCTACCTCCGCGCCCAGGCAAAGGTGTTCACCGGCGACCTCGTGGGGGCCAACCTCCCGTATGACCTGGACTTCCTCGCCGGGGACGGCATCGAGTTCGAGCGGGTCCGCTACTTCCGTGACATCCAG…
ORF54	44163	44477	+	315	ATGAAGTTCTGCTATCAATGTGACGCGCAGGTCACTTACTTGTTTGCGGACGCACGCTGCGCAAAGTGTACCCGCTTGACCCCGGAGGAAGTCCGGGGCGAACCCCTGGAGAATGATATGCGCCGCAGCAACGACAACACCGTGGACCTCGAAGTGGTCATCAAGCGCGAGACAGACAAGGCATACCTCATCGACCACGGCGGTGAGGAGGAAGTCTGGATGCCCAAGTCACAGGTCCGCGCGGTCGAGAAGAAAGGCCGCACAGCGACCCTGACCGTCACCGAATGGATCGCCAACGAGAAGGGGCTGATATGA
ORF55	44474	44935	+	462	ATGAGCGAGCGCCAGGACCGCTGGGACCGCCGCTATGTTGGGCTGGCCCAACACGTCGCGGGCTGGAGCAAGGACCCCTCCACGAAGGTCGGAGCCGTCCTGGTTCGGCCCAACAACAGCGTGGCTTCGACCGGGTTCAACGGCTTCCCGCCCGGGCACGATGATTCGCCGGAGCTGTACGCTGACCGCGGGTACAAGTACCAGCACGTTGTTCACGCTGAGGTCAATGCGCTCAACTTTTTAGGCTCGCCTGCGACTGGCTTCACGCTCTATACTTCTTTCCCCTGCTGTCCGAACTGTATGGAGGCTGCGGGGAAGGCGGGCGTGAAGCGGGTCGCCTTCCCGGGCATCGACTACACGGGCCGCGATCCGGGGTGGGTTGCTGAGTGGAATCAACGC…
ORF56	44928	45326	+	399	ATGTCTGAAGCCGCAATGTGGGACTCCCTCCGCCCCGTCATCCGGTCGCTGGACCCGGTGCGCGTGGAGAACCCCATTGTGCCCGGGACCCCGGATGTGAACTACAACCAGGGCTGGATTGAATTGAAGTTCGCTGAACGCTGGCCGCCCAGGGGCGGACCGCTTCGAGTGGACCACTTCACCCGCCAGCAGAGGACCTGGCTGACCCGTCGCCGCAAGGCCGGGGGCCGGGCCTTCCTCCTGCTGAAGGTCGGGGAGACGGAGTGGTTGCTATTCGATGGAGCGGTGGCCGCTGCTATGCTGGGCCAGGTTCCGCGAGAACGCCTGTATGAGGTCTGTGTCGCACGTTGGACACGCCTTCCAAGAACCAAGGAGATTTGTACATGTCTGCTACAGTGA
ORF57	45311	45637	+	327	ATGTCTGCTACAGTGACACCAACCAAAGGCGAAAGCCTACTGCTACACCGCCGCCGCAAGGGCCTCAACCAAATTGAGGCCGCGAAGGAGTACGGGGTGCACCCGGACCGCTACCGTGAATGGGAAGCGGACCGCCGCCTGGACGATCAACCGCGCCAACACCTCGGACAACTGAAGCCCCACGAGGTCTGCTTGCTGTTCCGCCGCCGCTCGGGTAAGACCCAGCGCGAAATCGCCGCCGCTCTGGGCTGCACTCGCCTCTGGCTGATTCAAATGGAAAGTGGGAACGCCCCCGTGGAGCGCCTGCGCGAATACTGGGGGTTTTGA
ORF58	45639	46142	+	504	ATGACCTGCGGCATCTACTTGATCAATCATAAACCCTCCGGGCGGAAGTACGTGGGGCAAGCCCGGAACGTGGAAGAACGCTGGGAACGTCACCGCAAGGGCGACACCAACCGCTATCTGCGCGAAATCGTTGCGACCGAAGGACCGGAGGCCCTGGAGTTCCAGCTGCTCGAAGTCGCGGAGCCGGAGAACCTGAACGCCCGGGAAATCTTCTGGATTGGGCAGCACGCCAGTATGTATCCGCAAGGCTTCAACCTCACCGCGGGCGGGAAGGTCCCTGACTCGGTTTCGCCGGAGGTCCGCCAGATACTGTCCCAGGCGCAGCGCAAGGCTTGGGAGGGCGACCCGAAGCGGAAACAGCGACAAGCTGAATTGGGCCGTCAGCGCATGGCGCAGGAC…
ORF59	46145	48556	+	2412	ATGGCGGAACTGCCGAAACACAAGACCAAGGACGCAATCGACTTCCTGAAGAAGTGGTGCCCGGAGGGGCCGTGGGTCCTGACGGCTATCATCCCGGACGGGAAAACGGAGACAGTCACCTTCATGCCCGACCGCTGGCAGAAGGCCGCGGAGTGGATCGAAGGGCACCAGGGCAAGCGCAACCTGTACTTCCACGTGAACCCGGTCCGCCGGGCGATGGACGTGAAAGCCTCGAAGGAGGACATGGCCCGCCTCGCCTGGCTTCACGTGGACATCGACCCGCGAGCCGGGGAGGACTTCGAGGAGGAGCGGGCGCGGGCGCTGAAGCTGCTCCAGTCCTACACGCCCAAGCCCACGGTCATCATCGACTCGGGCGGGGGCTATCAGGGCTTTTGGCGT…
ORF60	48567	48782	+	216	GTGAGCCAGACGCTGGAAGCGACAAAGCGCGAGCTGGATGAGGCGGGCATCGCCTACACCGTGGAGCGGGGCAAGCGGCACTACAAGGTCCGCTTCATCGTCCGGGGGAAGCCCCTAATGGTGACCTGCTCCCGGACGGCCTCCGACCACCGCGCGGCACTCAACGCCCGCCTTCAGGTCCGGCGGGAAATCCGCCGGGCGCTGGAAGTCACTTGA
ORF61	48894	49259	+	366	ATGAACTACAAGAAGCCTTCCGCCGGATTCATGGCCACCCGATCCCCCGCGGCGCAAAGCCACAGGAAGTCGCCCGCGGACTTGCTGCGCGAGGCGCACTGCGATTCGAGTTTGAAGTCAATCGCCTTCGAGGCTATGCGTGGGACGCTGACGAGGTTGTGTGACCACGCCCGCTGGGCGGCTCCGCTCGCCTTCGCCGTCCTGCTGCTCTGGGGCCTGGCGGGGGCCTTTGCGGACTATCTGGACCGCCCGGAGGTTCATATCAGCTACCTGACCCGGGAGTGCGTGCGCGTGGTGAACGCGGACGGCTCCCCCGGATCGTGTGGAGCCCTCCCGGACCGCTATGAGCGAGTGTGGGTGGAGTAA
ORF62	49298	50476	+	1179	GTGATCATCTTCCGCAACAAGGGCGTCATCGACCCCAAATCAATCACCACCTTCGGGGTCAGCTCGAAGGAGAACCCGGGGGCCATCGGCTTCTTCGGGACCGGCCTCAAGTACGCCATTGCCATCCTCCTCCGCGAGGGCTGCGACATCACCATTCACGCCGGGAAGCGCAAGCTGGAGTTCGGCATCAAGCGGGATCGCGTCCGGGTCGATGACTTCAACGTGGTCACGATGAACAAACGCCGTCTGGGCTTCACCACGGAGGTCGGCAAGACCTGGGAAGTGTGGCAAGCCTTCCGCGAGCTGTATTGCAACACGATGGACGAACGCGGCGAAGTGTTCGAGGCCGATGAGGTCCCGGAGGTCGCCGCGGACGAAACCGTGATTGTGGTCCGGGGC…
ORF63	50473	50811	+	339	ATGAGCCGCAAGACCACCATCCGTCTCACCGGAGACGCCCTGACCGCCGCCCGGGCCGTCCACGGCATCCACCAACAAGCCCACGCCCAAAAGGCGGAGCTGGAGCGGGAGTATCAAGAACGCCTCACCGAACTCGGGAAGGAGGCCCAGGAGCAGATGAGCCGGGCTTGGCCGGGGCTGATGCGCGCCGCAGACCTCCCGCTGGAGGAGTTGGGCGAGTGGGAGCTGGATGCGAGCTATCTGGATGACCACGGCTGCGCCTTCCTCACGAAGCGCGAGGAGGACGCCCGCCCCTCCCTGGGCGACCTGCTCCAGTCCATGACCGCCTCGAAGCACTGA
ORF64	50823	51092	+	270	ATGAAACCGCTGCTGATCTTCGTCCTCGCCCTGCTGCCCCTCGCCACGCAGGCGGCACCGGAGGACCGCCCCCTGTATAACGCCCAGGAGACGGTCCGGCGTGCGCAGATCGGCAGCAATTCCCCACGCCTCGCCCCTCCGTCCCGGGTCCTCCCGGCGGAGGTCGGGGCGAAGCCGGACCCGGCCCGCTTCGAGCGGCTGGAGTGCTGGCACGATCCCGCCCGACCCCTGGGCAACCGTATTGTTTGCGAACCTCGGAGAACCAAATGA
ORF65	51089	51700	+	612	ATGAGCAACGAAACCCAAGAATCAATCACCCGCTGGGCTGACGACACCTTCGGAGTGAAGCACCCGGCGGAAGTCGCCGCCCGTATGAACGTGGAGGTGGCGGAGCTGGTCGCTGGCCTCGCCACGGTCGCCGCCGTCCCGGTCGAAGATATGGACCCGGAGCTGGTCCAGGAACTCCAGAAGGAGTGCGCGGACGTGTTCATCATGCTCGCCCAGGTCGCGGAGAAGCTGAACGTGGACCTTCAGACCGTGGTGGACTACAAGATGGGGGTGAACCGCCGCCGCAACTGGACCCGGAGCCCGTCCGGGAAGATGCAGCACGTTGAGACGTTCCTGGAGCCGGGGAGCGGGCTTGAGATGGAGCTGGACAAGTTCTACATCCTCAGCGACTCCGGCCAC…
ORF66	51697	52173	+	477	ATGACCACTACCATCCAGGGCGTCCAGGCCCGCCTCGGGCGCAACCCGGAGGACCCCCGCAAGTACCAAGTGACGGTCCTCGTGTACAGCCAAGTCCGCCCAGGCCTGAAGTCCTCCACGGACATCGACCCGGGCCAGTGCGCGAGCCAGCAGCACCTCCTCCAGATGATCGGGACGGCGGGAGCCGCTTGCGCGGAGTACCTGGGGGAGAAGTACGGCGACAACATCGACCCCGTGACGGCCTCCCGGGATGCGGTCCGGGCCTTCGGGGAGGAGTGCCGCTTGATGGCGGAACTCGCCCGCGACGTACCGGAGAAGCTGAAGCGCCTCGAAGCCAACGTGGCGAAGCTGTCCAACGAGAACCAGGAGCAGCTGCGCCGCCTCCGCTACCTCGTGAAC…
ORF67	52170	52499	+	330	GTGAAAGACCTGGACGAAGCGGCCCTGGCCGTTCTGTTCGAGGAGTACCGGCAACGCCTCCCGGTCGCGGACTGGGAGGAGTTCCTGGACATCGCCCGGGGCGTCCTCGCCTCGGAGCGGGTCCGGTGCCGGGTCCAGCGCCGGGAGTATTTTGTTGAGGACTACCTGGAAGCCGATCTGCGCCGCCACTTCGACACGCTGGCGCATCGGTTCGGCTCACCGGCCTTGGCGATCCCGGGACCGCGACCGCTCCTGCTGAAGGAACTCCCGTGGTGGAGGCGCTGGGCGCTGATCGCCCTCCTCCCGAAGCCGGATGACGACAAACCCTGA
ORF68	52518	52814	+	297	ATGATCGAGACGAACAACCCGGGCCATGGCTTCTTCGGAACCTACGCCCTGAAGAAGGGCGAGGAGGCTGCGCGCAAGGCTTGGGCCGTCGCCTTCGAGGCAATCGCCGCCGCCGTACCCTCCGCGAAGCCGGAGGAGGTCCGCAACTACCTGGACAGCGTGTATGGGCGTCACACCGCGGATGAGGTCCTCAGCGGCCCGTCCGTCGCCCACCAACTCCAGTTCCGCGCGGCCCGCTTCCGTCGCCACTTCGCGGAGATTCAACGCCAGACGGCCCAAGGCCACTTCGAGGACTGA
ORF69	52817	53104	+	288	ATGATACCATTTGACCAAGTCGAATCCTACGTGGGCGACTTCCTGAGCGAACTCCGCGGACGGGGCCTGGGCGGGAACATCGTGAAGGACTCGCCCGCCCAGCTCACCTACCCGGAGCTGGCGCTGTGGACCGGGGAACAACACCAGCTCGCCTTCCTGGGCGAGCCCGGGGACTACCGCCTGGAGCTGCGCCGGATCGAAGGCGGGCACTGGGAGGCGATCCGCGAGGAGCGCGACCCGGACCGCTTCAACCTGCTGATCATCGACCTTTGCGTGAAGGAGGGCTGA
ORF70	53109	53378	+	270	ATGAACCAAGACCCGAACAAGCGCCCCAACGGGACGTACAAGCCCAAGGCGGAGCGGGTGCCGCCGGTGAACCTTGACGCGGCGATCCACGGGGGCCTCCGCCTTCTCGCCTTCGCCCTGTTCCGTCAGGCGATGGTGGAGGCTATCGTGGACCAGCGCGAGAAGGCCCTGGGAATCCCGACCGGCGACGGCTCTGCGGCGACCTCCTGGGAGGAGCTGGAGCGGGTCCTGGGCAAGGAGACGGTGAGCAAGATGAGGGCCGGGGAGTGA
ORF71	53375	53542	+	168	GTGAAGGAGGAGCGGAGCTGGGAGCTGTGCTGGATTATCCCGGGCGGCACCATCCAAACGAAGAAGGTGGTGGGCGGCTACTCGCGCGCCTGCCAGGAGGCCCGGAACCTCCGATTCAAGATGCGCAAGACCGAAGGAGTGAGAATATGGATCATGAGCGAGTTCTGA
ORF72	53521	54138	+	618	ATGGATCATGAGCGAGTTCTGAGCTGGCTGCGGAGCCTGTTCAGGCGGACGCCCGCCGCCCCGCCGCCGGAGTCGGGACCGATCACCTGGCCCGGGATGATGGCCCCGGGCTTCGACCAACAACCCTTACCTGAGAGACACCCTATGGAACTTGACCACGAACAATGGGGAAGCGTGGTGAAAAATGACTTCATCCGAACCTTCCTGGGCGACCGCCTCGGGGCCGGAGTCGCCCGCCAGGTGTACGCCCTTCATGGGCAGACGGCCCTGGTGGCGAAGGTCGAGACCACGGCCCAATCCTTCCAGAACATCACGGAGTGGCAGCTGTGGCACGAGGTCCAATTCACCCCCTGGGCTCGCTGGTTCGCCCCGTGCCGCCGCATCAGCCCTTGCGGGATC…
ORF73	54135	54416	+	282	ATGAGCCGGAGGAAACCCCGCCGCGGGGAGTACGTCTGCACCTGCGGGGCCTATCGGTTCCCGCACCGCTTCGGAGGCGGTCGCTGCTCGGGCTACTTCATCGCCGTGGAGCAGTGGGAGTCGCACTATGGGACCGGCGACTGCCGCCACTGTAACTGCCTCAACCGGACGGAGGCCGTGCCCTACTGCGAAGTGGTGGAGGGCGGCGAGTCGGTCCAGGAATGCCCCGTGTGGCAAGAGTTTGTACGATTCAATGAGATCAAACTGAAGAAGGAGAAGTGA
ORF74	54418	54990	+	573	ATGAGTGACGACAACACGATGGACAGCGTGATGATTGACCTGGAGACGATGGCGACCGGCCCCAACGCCGGGGTCATTCAGGTCGGGGCGATCCCGTTCAACAGCCGAACCGGATTGGTGAAGCCGGACCTGTTCGAGGTGGACGTGGACCTCCACAGCGCCCTGATGCTGGGCGGCGAGGTCGATGCCTCCACGGTCCAGTTCTGGAGGGACCAGGGCGGACTCCAGCCCAAGCGCCCGCCGAAGGCGATGCGCTCCGCGCTGACGGACCTCGCCCGCTGGTTGGGCAAGTACCCGGACCTGAAGCGGGTCTGGGCCCAGGGGCCGTCCTTTGACGTCGCCATTCTTGAGGGTTACTATCGCCGGGCGGGCGTCCCGATTCCCTGGGGATACTCCATG…
ORF75	54983	55174	+	192	TTGGCTGACGAAATCGACTTGAGCAATGACCGCATCCTCCACGACACGGACCGCGAAGTGGCCCGGATCGCGGAGGCCGCGGCGAAGATTCCGCCCGGGGAGCCGGGCGACTGTGACCTGCGTGGCGAATGGAGCGGGAGGCTGGTGGGAGGAGTCTGTGCGCCCTGTCGGGACCGCCACAAGTTGCCGTGA
ORF76	55275	55883	+	609	ATGGCCCGCACCGCTTCCTTCTACATCGACCGCGCCACCGCCCGCTTCGAGGCTGGTTTCACCTCCAAGGCCGCTCAACAAGAAGCCCTCCGCGACCTCAACAGCGCCTTCGAGCTGCTGAAGCGCGACATCACCGGCCTGGTCCTGGACATCGACCGGGACGCCCGCACCGCGGATCATGATGACGTGTACTGGAACCTGGCCGACTACCCCCACAACTGGAAGGCCAAGCACTCCGCCCTCGCCCTCCGCGTGTTCCCGCAGACCGCCGCGACCGTCGCCCAGATCGAAGCCCTGGTGGAGTTCCGCGCCGCTATCAAGGCCGCTCCGGTGGTGAAGGTCGAACGCGCCAGCGACACCGCCAAGATCGAAGCCGTGACCAAGTCCATCCGCGACCTG…
ORF77	56016	56279	+	264	ATGAGCCTGATCCTCCCGCCCCAGACCCACGCTGCCCGCGAACTGATCGACATGGGCCTGCTCGCCTCCCTGGGCGAAGTCGAGAACCGCATGAAATTGCCGACCTTGCGCGAAGCGAAGGCCAGCGCCACCCGGACCTTCGCCGGTGATCGCGCGATCCGCCAGGTCAACATGCTGGTCCTCCGCGCTGACGGCAACCTGGAGCTGATCGGCTTCGGACCTCGCGGAGGCCGCAAGACCCTCTGGAAGTTCGGCCAGCTGTGA
ORF78	56330	57214	+	885	ATGTACCACATCAACAACCGCACCCAGAACCCCTCCACCTTCGTCCCCACCCTGTTCATCGGAGTCGGGGAGCAGGGCTGCTTCTTCACCCTCCGGGAGACGTACCTGCACGCCGTCCCGGGTCCCGGCCCCATGGGCAACGCGGTGGTGAATGGCGTGTATCAGGGCTCCTTCGAGGTCCGCAGCAGCCACGTCAAGAACCTGAGCCAGGACCCTGACGAAGCCTTCGAGAAGGCCCAGGAAGCCTCTGAGCGCATGGGCCTGAAGCTCACGACCTCCCGCGACTCCCTGCGCGAGGAAATGAACGCGATTCACCGCGCCAACGCCGCGGAGCTGGAGCGCCGGGAGCGCGAGCGGAAGGAGCGCGAGGACCGCTGGGCCGCGGAACGGGCCGCGGAG…
ORF79	57218	57688	+	471	ATGCGCCCCAACCTCCTCGAAGCCCTCCGCGCAATGACGGAGGGCGAGCTGTACGCCGCCCTGTACCAGGACCCCCTCACCGGGGTCCTGAACCGCCGGGCCTTCACCGGAGCCCTCGGGGAGGCCCGGGCCGTCGCCCTCGTTGATCTGGACTCGCTGAAGTGGATCAACGACAACCTGGGCCACCGCGCCGGTGATCGAGCCCTCCAGGTCCTGGCGGACGCCCTCGTGCGATCCTTCGGAGCTGACTGGGTGTTCCGCGTGTCGGGCGATGAGTTCGCGGTGATGGGTGGGAGCGCCCCGCGTCTCGCCCATGGGCTCGCGGTCCTCCGCGCGACAATCCCGGGCTTCAGCTTCGGGACCGGGACCGACATGGCGGAGGCGGACGGCGAACTGATC…
ORF80	57783	58193	+	411	ATGAGCAAGATCACCGCCACCCGCATCGACAACGATGAACAGCGCCTCGAAATCCTCCCGACCTTCTTTGGCGCAGACTTCCTCCGGGTCGAAATGGCCCTGTACAGCCACCTCCAGAAGATGTGCGAGGAGTACAACGGCGCGTACTGGTACATGTACAAGCTGTCCAACGGCGCGATGTACCTGGCCCCGGCGATTGAGAACCGGAAGCTGCGACTGACCGTGGACACCAACGGCTACTCGGGCGAGGTCAGCGGGGACGCCGCGGGCCTGATCACCTGCCTGTTCGTGTTCAACGCCCTCTGCTGGAAGTACCCGCAGCGCCAGGACTACGTGGACCTGTTCTACAAGCTGCGTGACTTCGCCTTCGACCACCCGGAGGCTGAGGAAATCATCGCC…
ORF81	58251	58586	+	336	ATGACCAAATCCGCCAACGCCACCAAGGCCGTCCTCCTGGAGGAGACCATCAACCAAGGTCGCCAGGACGTGACCGCCCGCCGCGTCCTGTCCCTGGGCGACTTCAAGGTGCGCCTCACTATCAAGTCCGACAGCTACCAATTCCAGTCCTTCGCCCGCGCGGAAGTCTGGAACCCGGCGACCCTGAGCTGGAACCAGGTCCACTCCATCCACTACGCTGAAATGGCGACCCCGGAGGGCCTGTGCTACCACCCGAACAAGTCCGGCCTGAAGATCACCCACTTCACCCGCGACTTCGACCGCCTGCTGACGATGGTCAAGCAGATCATCCTCTGA
ORF82	58601	58813	+	213	ATGGCCAATATGAGCTACTGCCGTTGGGAGAACACCCTCAACGACCTCCGCGACTGCGCGGAACACGTGAACGACCCCCTGGGCGGATCGGAAGCCCGCGCCCGGGCGTCCCTCCTCGAACTCGCCGCGGACATGCTGGAGGAGGTCGGGGTGACCATCGACCGCCGCGAGCTGGACGAAGCCCTGAGCAACGCCCCGGGAGGTGAGGAATGA
ORF83	58810	59205	+	396	ATGAGCACCGAACTGATCAACCGCAGCCGGGAAGGCTACCAACTGACCGGGTTCTATGGCGGAGACGCCCGGGGCTACTGCCTCCAGATCACAAGTGATCACGGCTATGTCCAAGTGACTCGGGAAGGAGCGGCCCGCCTCGCCGCGGACATCTTCCGTCACTTCCTGGAGACTCCCGGACCGGCGGAAGCCCAGGCGACCCTCGCCCGGGCCGCTCGCCTGTTCGAGGAGGCCCTGCCGAAGTTCAACTGGGGCGCGAGCGCCCTGGACGCCAACGCGATCCAGCTGCTCAACGAGGTCCCGGGCGAAGTCCGCGCGGCCCTGAAGGCTTGCGCCCTGTGCGGAGGGGAAGGCCACACGGCCCCGAACTGCCCCTGGGCGAAGGAGGACGCATGA
ORF84	59202	59390	+	189	ATGAACACGCCCAACACCCCGCCCGACCGCCGCGTGCGGTCCATGACCTCCTCCGTGGGCACGACCCGCGACGGCTACCTGGTCCGCCAGGTGATTGTCGAGTGCGAGGACGGAACGCTGTGGCGACTCTGCGACAACGAAGCCGGAACTGATCACTGGGTCCGGCTCCCGGCGATCCCGGGGAGGTGA
ORF85	59394	59648	+	255	ATGTCCCTGGCTGAGTTCGAGGACCGCGTGGCAGGCATCCCCTGCCTCATCGTGGTCACCTACTGGGAACCCTACGTGCCCGCGAAGGTCAGCGGCCCGCCTGAATACTGCTACCCGGCGGAAGGCGGGTGCGGTGAATGGGAGGTCCGCGACCGCCGCGGACGCCCCGCCCCCTGGCTGGAGCGCAAGATGACGGAGGCGGAGCGGGAGCGCCTGGAACAACTTGTGTTTGATTATATGGAGAACCGCGAATGA
ORF86	59645	60067	+	423	ATGAGACAACGATTGATCGACCGGGCGAAGCGCGCCCTGATCCGGCGGCTTCGGACCCGGCATCAAATGGTGAAGCCGACCCCGACGCAAGGCCTGTTCAACTTCCGTTGCCACGAGAACTGTGTTCAGTACGTGCGCGACCGCCCCGGCGAAGCCCTGGGCATCGTGGAGACGATCTATGTGGATGGTGAATGCCCAATCCTCCATTACCTGGTCCACGACTTCGACGCCGGGGAATACCTCGAAGTGACCCTGGGATGGACCGCGACCCTTCATGAATACTACCTGATCCGCCCCGTCCACCCGTCCGACTTCGACCGCATCCACAGCGAGTTCAGCCGCTCCCGGGCGGACTGGTGCGATGAGTTCGTGGGCTGGTTCGGGCGGAAGGTCCTGCGG…
ORF87	60064	60270	+	207	ATGAAATGCCACTACTGCCCGACGACAGAGGACCTGCGCCCCTACGGCCCGAACGGGGCCTGGGTCTGCTTCGAGTGCGCGATGAAGCCGGAGAACAAGGCGGAGACGGAGCGGCAATTCAACGCCCAGCTCAACGCCGCCGGTCCGGTCGCGCTGATCGGGGAATCCACGGGGCCGCGGCCCCTGAACAAGAACGGAGGTCATTGA
ORF88	60270	60635	+	366	ATGAGCTTCCACGTGCCCAACAAGTACCGCGTCACCGCGGGCCGTCTCGCCTCTGACCCGTCCTTCGGGAACAACGGAGCCTTCGAGCTGAAGCTGAACACCCCGGGACGCCCGCGCCTGTTCGCAATCGCCTCGGACGGAGCGGGCTGGGAGCACGTCAGCGTCTCCCGGTCGGATCGCTGCCCGACCTGGGATGAAATGTGCGCCGTCAAGGACCTGTTCTGGGACCCGGAGGACGCCGTGGTGCAATTCCACCCGCCCCGCTCCACCTACGTCAACAACCACCCCTACTGCCTCCACCTCTGGAGGCCCGCCGGGGGCGGACTCCTCCTGCCCCCTTCCATCCTGGTCGGACACCCGGGCTGA

## Sheet: S2_AA
ORF	Start	End	Strand	Length (bp)	Length (aa)	Amino acid sequence
ORF1	3	1550	+	1548	39	MNIWYFLGLWLLLSIVLGPLIGACIHFGINGPKPEPEER
ORF2	1608	3137	+	1530	195	MGCLYRVSFPNGKAYLGITTQTARARFKDHCAEAGRLKREKPRGGSLLHHALNKYPGQAQLEVLVIADDWDYLCELEQRAIQAFGTRKPNGYNLTEGGEGTPGYRMPPESRERQRQAVLGSKWKEDARQRFSEQCRGRIITPETRAKMAEAKRGNSLRARPVTLGGVTYPSIKAAREKTGLGWDAIQKVLRNGDI
ORF3	3134	3253	+	120	402	MATFNDEYRDAALRHQIDLRRYTAGVTKRVARLLEEADRDLTERLRTRLARFEGRDLDFTGERWKALLTDIRGARAAALAEYKTLVRDELGQLAVLEGQAEIDLLQSSITIEVGFMAVNADQLRAIATSRPFQGRFLRDWFSTLEAVDQQRLTTALQLGMTNGEPIDDIVRRVVGTRKNAYADGILSMTRRDAQGIVRTAVNHVSNTARGYVWDANSDIITAKVWVSTLDGRTTAVCRARDGHGSPVGDNELPADIPLLQPKDAKPPAHFNCRSVMVAYIDGVGLLGNRPTVTDTRTRAKREIDFRRMAKEQGKPIQDIRKAWAAENVGRVPAATTYQDFLKRQPASFQDEVLGKTKAKLFREGGLNVDQFVDRAGNELTLSQLAERKPDAFRKAGLDP…
ORF4	3253	3840	+	588	260	MDFEFTPVDSIDKVPEQFRGIYKQGDDGKFVPDEAHKGIVEAVTGLNRSLKAARAEAKAKTSVDLTPLADFGATPEEIKANITTKLTELQNELAKGGEAKLNLDKVRQELADAHAKDLKKAGARAEALQNQLYGLLVENAATAAVAELKGVPELLLPFIKNQVKVVEQDGEFKVFVVDAQGDQRYSGVTGQPMTIRELVSEMKANEKYGRLFESEAPAGGGMPPRGGQTPPRQQGKVLTANEKIAQGLAKGQFKAGRGRA
ORF5	3827	5035	+	1209	310	MASVTLAESAKLAQDELVAGVIENIITVNRMFDVLPFDSIEGNSLAYNRENVLGDVIMAGVGTTFSGAGAGKAAATFTKVNSNLTTIMGDAEVNGLIQATRSGDGNDQTAVQIASKAKSAGRKYQDQLINGTGAGNEFAGLIQLCASGQKATTGANGSSISFAILDELMDLVVDKDGQVDYITMHARTLRSYKALLRALGGASINEVVELPSGAEVPAYSGTPIFRNDYIPTNQTKGTGTNTTTIFAGTLDDGSRTHGIAGLTATQAAGIQVVDVGESEDSDEHIWRVKWYCGLALFSEKGLACADGITN
ORF6	5104	5886	+	783	190	MPAYLVTLDRNKSGHNLTHGADAMVVFAASDTIAKQTAAAKFDGDGLAWLNDSTVTEITAGADWNGWTFNVVVLGGGPDGAPISVTVVGDATDNTVDEIAAALVTALNATQINAASYDAATNTLTIAGAADALGDQQVAVRITPPGGKSPIDALVGTITDGGASGDALSVVLPADAAVVPRVLSAVKQAE
ORF7	6082	7014	+	933	201	MSTIIQTTFVLTGPLAGRTIRLGSQPYAFEKGRLTITAPAEEVALHARFLERNWQAYPEGHPALKEVPDGQRDLQEGSQPDGQQPVHSDVQPNGGGTEAGDAAPVSGGGVEAEAGQAGGVPDGDGQPAVLTDPAKEPTVELNTKLQKAVLGLDPADDTHWTKDGKPAMTAVEKLYGSAGITRADVEAVAPGYTRDKAKAAQ
ORF8	7120	7692	+	573	56	MAKSGTTKATASKMVNASKSGVRHGQNSKNVVMGGKSAPAPSGPTAPIKGMDKGGV
ORF9	7712	8317	+	606	88	MNSVSQTFGRSSPNSKRTPGRGMRALLLICGLAISGCASKSPLVVRPDPVRLSPPPAELMEPEQPNLRQRLQQLSGESPQTATGPSGN
ORF10	8345	8515	+	171	111	MNIAVTRFLARLRKRLAPFFDMTAWVLLIASIVPLLLIDPAMVVTLAQWTAFALALAGITVVITRVVLPQVDLSEWLAHAREGSVAGGLVVLAVALTVCFTFLGLVLWAKA
ORF11	8751	9017	+	267	241	MGKSLIHFAVAVLCWAFGSVALAQDARTFVPSGAKVYAPVLVEKQEAVWPQAPEPWTLAGLVEQESCISLTHSRCWNPRAELRTHREYGFGFGQVTVAYRPDGSERMNVFNELRSTHASLRDWTWENRYDPGFQLTAIVEMNRGLWRRIAANPGATVTDQWAFVLSSYNGGAAGVLQDRRLCSNTRGCDPARWFGHVERTSLKSRVPQPGYGNRSWYEINRSHVRNVLTIRRAKYQAFWRT
ORF12	9085	9420	+	336	172	MALIVQDNTGAVAGANAYISVDEFKTYHTDRGNSFAGSTDPQIEAAVIRATDYLDQRFNFVGKKRLGRDQTTEWPRSDARDRDSYYINGIPPEVKEACCEYALRALAAELNPDPERNASGVAVLSKSEAVGPISESVTFVGGAVFQMPKYPAADQKLVRAGLVRSGGTLLRG
ORF13	9405	10130	+	726	122	MARFDSAIALAKKLIKKNGQAVTLRGFTAGAAPDPAKPWKPGGNVPADQTIEAVFLDYEQRYIDGQTIRMGDQRVFMPAEGLTAPPEVEGLVLRGSEVWKVIAVKPLNPNGQAIMYELQVRQ
ORF14	10130	10648	+	519	150	MTLPTFDSARDEILGLFNTKWTTDTPALNGGAPIRVEWPGVDAGDPPPADKPYARITLRHTISRQATFGPPGGRRFTRPGLITVQVFTPLSGGQGLSLAEKCAIIARDAFEGRGTASGIWFRNARIQEIGPDGAWYQMNVVVEFEYDELR
ORF15	10652	11020	+	369	510	MANKIDSNVTGLRYAEEATIKNLPGSPVWYPLEPNGYNDFGGQLTTVARNPINPSRQRKKGVTTDLDASGGFGQDLTQNNLTRLLQGFFFADIREKASNIPTNGTAVPFSGVTGTSKTYTLGSGTVGSQFLAGDLALASGFGQAPNNGLKNVASSTATTVVVTQTAVDETPPATAKLIKVGFQFGSAEMNIDVSGSYPRLLRASGTKDLTTLGLVVGEWVFIGGDATATKFTNAANNGFARVRAVAATYIEFDKTAGTMVAETGTGKTIQLFYGNVIKNERDANLIKRRTYQLERTLGQDANGTMSEYLVGAVPNELSLQIRQADKVTVDLSFVATDNEQRDGSVGVKSGTRPNLVDAPAFNTSSDFSRIKMHLLTAGNSNPTALFAFLTELTLTINNN…
ORF16	11017	11469	+	453	152	MSLYKLFKTNENLETDGIWLEYGQTADGKPIRIKIARAGGHNVAFSKALEKATRPYKKAIQTGMLDNKTADRLYKEVFAETVVLDWINVEGPDGQPMDFNKENVLKLFEDLPDLFVDLREQSANVALFRDEVRETDLGNSGKSSATASSKAQ
ORF17	11503	13035	+	1533	88	MRFGMPLPDRIQNAPELTLGSELYYIGFLDLTSCRQIGTGLGPIPLLAILEYCMINGIEGEQQEDFVWFIQRLDQKYLQWSAARAKSK
ORF18	13098	13556	+	459	148	MPSLSEFSRRITLRGRKVAEGADALTRKVALAADQAVVSGTPVDTGRARSNWIAAIGSAPSSVIDAYSPGEAGSTEAANTQAAIDQAESVIRGYNYGEEIHITNNLPYIQRLNDGYSAQAPANFVEQAVLEAVQVVQFGRVVDGDPGS
ORF19	13580	13846	+	267	941	MAEERIDIVITERGSRVVQRNLEDIGKSGRGAAGGVDFLKNALASLGAYLSARELVRLLDTYTNLQNRLRATGLEAQNLGAVYRSLLDVSNSTRQSLEGTVETYSRLANSAKDLGLSQQELIDFTKSLNQAIALSGASAGEAQAGMIQLAQGLASGVLRGDELNSVLEQLPTVADVIAKQLNVTRGELRQMGQDGKISADIIFDAFKNARTELEERFAKSVPTIGQSFQVLQNNVVDLVGKFDEATGASELLSKAIMFISNNLDTIAKVLLSVGAGFAIVAGGAAAFNAVRTAVIALNAAIAANPLGAFLIVLTSVITALTLFRDEIKLGIDDTTTLGDLMRAAWEDIGPIITGLANTVGEFFNWLTGSAATAYENMTDQAGASVQNQEAWWLKLVRTV…
ORF20	13830	14276	+	447	506	MANEIGTATNFEDFFSKIVAFLTTNATLVAAGQAWQALRVRRDNIATHTSNLTDPTAVTSRKMVHTFRYDPRTLNTNNPADSGAGAAFYASNLSLGVSFNSWEMRTAREVKNVLIKSHPTNSTYNGNAPRSFRLQYSDNGTSWTTALTVTNTPAFSLGERRLFAVPGTPGAHLYWRILWDAVQTGTTAISWSELLLLEADGTVANHFGSEVILKALGNSGLDEIYTGIRAEYDSAAGWYNLFMNGYTGYDAGEMSWFNQPGALYQFGAQYPLAVPMVPLWNAAMPYWFVASGRSFRFAVKVSTSYEGGYLGFILPYATPNQFPYPLAVGGSLVPQDALRSAEWRYSYANWRHGVYPGPGNDSYAASEGRWATLYLRNPDGEWAYFGNRGDSNPQPEDLY…
ORF21	14279	17104	+	2826	330	MAYETGSATEPNDMLIKLRDFATAQGWTVNRDVAAGSGRELCLSKGTAYFNLRSYQNETIIINGSSQSGKYGIAINGSDGYAGGSAWDRQPGYPLRTSSTNGDQGHANLPLPIYFGPFPSYHLFAPDSKTIYLELEVASTIFQRLGFGSLDLFNPAAPGGGRFFYATGGNHPTVSGTNAWLNHEIDTGTRSLEEVPFRAADYTTNSDFSGSFLRAQFDSFDNWCGSARSAANTQMFQACQGGGVHDKVLRDYSPNPLNGVGLLLPNIVSVNRNNEFLSPVGVVPGMRYMDMTLYQPGEEFSLGPDTWKVFPWYQKGGRSWQRGIAYKKVT
ORF22	17114	18634	+	1521	556	MAVITTHAFVGIDTLRGPSVDWSNGLDSFVWADQSPPLVTPEVSATVYGPLTDNLPISEPEYNFPSWRGISFLDDYYNRIHIRPSNVNVGNLVSEQQFAIEVWNGFFNNRYLQNIQVQNGGGISLVGAVPPATWAALETKTYQLTVTTDGPPDINAIFRFDWDGTADDANLTVLGSRIVALPYIFEAPAKEVLEWKTDVLTTNDGSEQRVRLRKKPRQSFNVTYPIPYREMARAENLVYGWLTRRWAVALWSEAQQVGTLLAGTTVINIDTTASDYRDGALIMIWESNRKSATADVGIVSAGTLTLNRPLAETFNNPWIVPVRLGRIVGNVSRATSGYNGSLEMTYEFSDNIDLDPPAAPTQFLGYDVYFDEALKNGEALTDSLQARVDVVDYGTAAGA…
ORF23	18648	19640	+	993	269	MTYDARERSLFEAYPVELYLFARGAQYWRYTSADEDKVVEGVTYNSVQIKRGAFEQNQEMSRSNLTLTMDKGISFLDQFRGSPPTDIVQLTIQRYHEGDAQLAVPWVGRVVNVKFTEREAEVRLEPVYTSLRRPTLRRMYQTTCPHVLYGAACGLSSANFRVDATLTGVSGRDLLSPAFSSFADGYFAGGYVDWEVAGVLERRFIIAHVGPAITLNLPLAGIPANATVRAYPGCDHTLNTCHNKFNNVDNYGGQPFYPKKNPMNGTPIF
ORF24	19642	21312	+	1671	77	MEWAVYLIIFIVAAYAAVALAPKQATPKPASLEDFQFPTAEPGRPIPVVFGTVTVKSPNVVWYGDLASSPVKTDGGK
ORF25	21309	22118	+	810	67	MNNEPVMVRVEHARALGYCSRGMRAFAARHGLDWGRFVHEGIPAEELEATGDHMALQVVEKARGQQI
ORF26	22132	22365	+	234	723	MGSKSSVTIGYKYYLGAHLVICHGPVDSVQEIVVGDRTAWSGNVTASQQIYINNPELFGGEKKEGGVQGYVDIMMGESNQGRNSYLQSKLGTVIPAFRGVLSLVLRKVYMCAMSPYPKAWALKVKRLPGKAWYPEKADINGSANPAHVIYETLTNPDWGMGYPINALDDAAFRAAADTLHAEGLGVSMIMTKQDSIESFIYTVLGHCNGMLYTRPDNGQFVVKLIREDYVVANLPLFNESNTIRLESFERPGYAEIVNEIVVTYRPQGSTEDDSVTVQDLAAIQAQQGVVSQTVNYPGIDTAANAAKLAMRDLRQKSTPFARIRIRVNRNAWNLTLGDVFRFSWDEHSLVDIVFRVLGVNYGELTSGEIVVDAVEDMFGLPSSTYMGNQGSGWVDPVQA…
ORF27	22365	22568	+	204	161	MAISNGPNLGIMANGALGDQHYNQFMAFLRAVDGLLMGHAKSATTTAQPASPADGDVYVLPASPTGTNWSGQGQRIARYSSAATAWEFFVPKKGWTISVEDTNSTYWYDGSAWKFLRGYGTTANRPAASAALVGGQYFDTTLGKPIWSTGSAWVDATGAAV
ORF28	22552	24723	+	2172	114	MPLTPEQVEDIAVAAATRAAKLSVEDAARRAAETVAMSHSELNDVVAEAVKQTLMQLGVDTSDPFAMQRDFQHLRQWRESGEDLKRKGTLALLGIFFSGLASLLILGLKEWAQK
ORF29	24723	25208	+	486	564	MEYPFKTEPFNHQREEWLRSREEEARAIFWEQGTGKSKLTIDTACWLWLRGLIDGVLVVAPNGVHRNWVEKEIPDHVPDEVIKHVRAFHYQSPKADTKWHKQAVKAVIEHKGFAWLTISYEAFMTASGKRALIDFFDKRRLLYVLDEAHYIKTPTAERTKSILRSAKYAPFRRVLTGTPIAQGPFDAYSQIKFLIDDYWKQNRLGTFTEFKQHFGIWKKGWNPTAFNPKTKKNDGNEYDVLVGYRRLDDLNALLQPVSSRVTKDDVLDLPPKLYSKRFFPMTPEQGKLYRQLRDEYIVWLETGGIERDAEAVAAEPSPDACPTCLGKREVEFDGFIYPCPDCGDAPDLGAEGTTPVIAALAITRLLRLQQITCGYLPTDDEAEPVYTIPGPNRRLDLLC…
ORF30	25276	25620	+	345	117	MSRVFVVQNQHRWDRDKQRFEPKFNLAPAEEFGELVYLLSPTAAPFRPEPIIDELKEKLADFGPGDHLLLVGNPVLIGFAVAIAADANDGDVSLLQWSGKDQRYIAVDASGLFTSSD
ORF31	25617	25835	+	219	181	MSSENAYLDYVQPQTAGGELSQLTQLAEQQAAAQLKVADLEAQLNKAREELRDIAERQVPELMDQIGIGEFKTTTGLKIKIDETIRASIPKAKAPLAFAWLKQNGHAAMIKRVVAVAFGKGEDEKADELRQRLADEFEVDDNASVHPSTLAAFVREKLREGEEVPLDLFGVHRQRVSKIEV
ORF32	26048	27742	+	1695	279	MAKTDSKTTDVAVKEQNTAMAEYGAYADYAGAGFENQTSDDYSIPFLQILQALSPQLQENDSLRQGMILNTVTGEVWDGKKGIAFVPATTQHVYVEWKPRDAGGGFVGIHEVNSDLVNHAKAASSEYGKYNTPDGNELIETFYVYGIALDDDGNASEAVLAFSSTKIKKYKGWMTKAKTIQIPLPDGRRIPAPLFAHRYRLKTVSEKNNKGQFFNWDAIAFDGENAQQARLLPDDPLFQAAVNIKSMIEQGKARAAYESQAPGSADEEAQGAGGGKPVF
ORF33	27750	28103	+	354	397	MWSPQQQTALDRVGRWLKTRDKPVFQLAGYAGTGKTTLAKHLAATVNGPVYFAAYTGKAAHVLTKSGATNVSTIHKLIYTPKDKSQQRLKELQAERARLLTHKPVPETLVEKVDAAIKAEQINLARPMFQLNTESPLFEAALLVVDEYSMIDEQMGEDLLSFGCPILALGDPGQLPPVGGTPFFKNKPDILLTEIHRQAQDNPIIWMSKEVREGRVLRPGDYGASRVIPYGRLPREELRDMVLSTDQLLVGRNATRITSNGRARELLGRTNALPQEGDKLVCLRNNHEVGLLNGQLWKVRRDTIFDGDYVIMDIEGEDGAKVEVSAHPHYFHGNKPEYWERKDAEEFDYGYALTVHKSQGSQWNNVLLFDEWYGKDRKEWLYTAITRAAERIDLVMM
ORF34	28163	28708	+	546	620	MIKDPQPFKESRKMHGPQVPYSQELHSQKYRGSGESFREAMNRIAAALKDDDQHFADFRDALLGMRFLPAGRIQSAMGSTRQVTPYNCYVSGTINDSFVDGEGSIMIRAAEAAATMRMGGGIGYDFSTLRPRGDLIRKLQSHSSGPISFMHIFDAICKCVASSGHRRGAQMGVMRVDHPDIEEFIHAKQPGKDVQPLWDLVAELPEGAQKQQLVMSLQQTLKLTGFNVSVAITDKFMECVASGEPFPLTFEGRTYREVDARALWDAIMRGTWDWAEPGVLFIDAINRMNNLWYCETIAATNPCGEQPLPPYGACLLGSFNLVKYIFKDGAGRYAFDWDQYREDIPQVVRAMDNVVDRAIYPLPQQKQEAKDKRRMGLGITGLANAAEALGHEYGSPAFL…
ORF35	28850	29689	+	840	62	MKELSLKAVLLIAAGFLLMTGMRLAEWAIPVPERTINLNVTQEEMEEPQNEQAPTHRPSTRT
ORF36	29791	30984	+	1194	168	MNKPLLIGQAPGPNTDPDRPLAPLPRSSAGGRLAELAGLSPKDYLKTFDRTNLLHTFPGRWKRDDKWPARDAGIAAAAMKPLLGGRHVILVGRNVAEAFGYPAQHLDFHQWFADDRWGFEVAVVPHTSGRNHWYRKPGHEDAARAFWEEVVQRFALRRPTVVGLRTGT
ORF37	31006	32868	+	1863	227	MNAINFNNVAYTEASLSELSGPALVELYNEVIGTFRNGESVPNVRRFADKTTAIARTWKMLQRYAEAHPEVEADEQAEPQKVETVNETATPAPVAAPKAQKAPKSAEEKKARAPRGTNLAAPGHAPIPCREGSKQAMLLDMLSRPNGATMAELIEALSGGNKPWTEATVRSGFGWDMKLKGYGVRSAFAADGTERFHIVVPEGHAIPAHKPLKSAPKADARQTRLAD
ORF38	32865	33053	+	189	87	MGASERTYDYLLRRVEYPAERGYRMEPFKLPPWIHVVITEDGDSKWLTVHSRIHVNKEVRMEPSFSRQFSDWDILKDLSGKISHAYL
ORF39	33013	33519	+	507	291	MSRNYPRLDIETFGRHLITTGDLDPIYTALVRAEQAGDFSVPQLCRWLLGYWCYYHAGVASFLSEKEGEEFWHWMMVAARNEEETPAGGRWPRGHERRHYRAKIAVDSVTSLQARYGDRPENMALYVGARATEDERLPFRTVSARAQEHNGFGPWIGFKIADMMDRVMEVPVDFDNAAVFMFKDPEKAAMMLWEQREAHKYPENAKPKREAILSGVADYLIGRFADLAAPPLGDRPVNIQEVETVLCKWKSHMNGHYPLWNDIREINGGLEPWAGRCSAARAFLNHMPKEQ
ORF40	33619	34302	+	684	278	MIVNNTPVETYELNGVPILVKREDLCAPLPGPSFSKIRGVVAHIKNRPETTIGCLDTYHSKAGWAVAYVCQQLGKQAVDYWPRFKRDGAADAPRVQQQHARQLGADLVDIPAGRSAILYHTAKKHLRENYHDSYLMPNALKLPESITENAAEAVRTAPHLPDSGTLVISISSGTVAAGVLKGFEEAGLLRNYNVILHMGYSRSQDATREYIEKAAGLTLGDRIKFIDEGYGYADAARDASAPFPCNPFYDLKAWKWLSDPLNLASVHPRPIVFWNIGS
ORF41	34313	34576	+	264	126	MTDRLAYFNARYQEDPETGCWIWTGSRVNDLYGCANIDYKQMLAHRLSFELFNGPIPGGDNVCHRCDRPLCVNPKHLFLGSQKDNLDDMTRKGRRAVGQFAGRRHSEETKAKMSAARKRWWASRAN
ORF42	34586	35461	+	876	480	MDHAAWLNEETGEAAQEAYKYFMRPDPNQREFLGPIEEEDDPLTGMRAKFRMAKVGMVRNAKDEDKKEVKVYLGFNDVTYLPHIRIPNAKPLQGWYQDKHNDKRGSRARPCFSEAILTEPYGGYCTVGCAFCYVNSGFRGYRGTGLISVPVNYGEQVRNMLSKSRTSAAGYFSSFTDPFLPIEDVYHNTQQGAEAFVELGLPIFFLSRLSYPSWAIDLLKRNPYSYAQKSLNTGNDRDWHKLSPGAISLQDHIDEIAELRRQGIYTSIQVNPVVPGIVTHDDIRHLFERLAAVGNNHVIVKFVEAGYSWAPAMIERLHKRFGPERTKAFTDLFTENQAGAQKTIAEPYRVEAHQLYRKWATELGMTYATCYEYRRGKPGTGEPAWLSMGREMITADQCH…
ORF43	35463	36299	+	837	187	MKYINVRGCNGSGKTTLLRCLARDPLCRVINVIVPDHKPIPVTYAPDGIAIIGDYTPAAAGATTAGLDRIKTQAAAKAVAELVGRDPDVKAVLFEGVVVSTIYGPWQEWSKANGGMIWAFLDTPLEVCLKRIQERNGGKPIKEDQVADKHRTIARVREKALADGETVRDIHWETALKDIKAVIENLG
ORF44	36296	36676	+	381	326	MTTPRINDIAAFMKARHDIYLDRKAGKPGPWTADPVLRDGRFCNIFRELDTVTIWIDQNIRQPYADHPHLWFMLAAARYINWPDTLEALIKHYPNAWPSSPDFEPRHMTAALEHLASYGNKVYTGAYMIRAESDPSKEWYSWTKHRYIAEIVLGRLWEDREEWQRMLETTPGVLRAFNRLETVWEKFQQHRYIGWGPFMAYEVVTDLRHTRYLRNAPDIWAWANAGPGAIRGLNRLYGRDLAAKPRPEQTNAEMIELMQELNALDARGFNETFGPPQLGSPHVGPRFEARDIEHTLCEFDKYERVRLNEGKMRSKYDWRKATNLST
ORF45	36738	38180	+	1443	37	MIFSPFWWYWSWWLVWLPRPRVLRRTGNVIFVEFNKK
ORF46	38235	38798	+	564	351	MKVIKTRNVQQALPEALYQLSFEGVRRDSRNGPVFMFPEPVTTVYLRPAERVLFWAERDANPFFHLMESLWMLGGRNDVEYVARFVDRMRSYSDDGLTFHGAYGFRWRQHFFEDQLPKIIAALKANRDDRRQVLSMWDADADLGRQGKDLPCNLQAIFQIACDGRLDMTVTNRSNDLIWGAYGANAVHFSYLHEYVARSVGVEQGVYRQVSANFHAYEEVLNKVAPLADLAANPMTGKETPDPYAAGIAEPYPLMSTDPEEWNQELMMFLSEPDAMGFRDPFFRRVAIPMLKAHKAFKQTSNPSRFDAALAELDNVAATDWKLAGVEWIERRRAAFEARKARAMDDGVAYE
ORF47	38810	39790	+	981	211	MGSLMSKIHDEEREAEELNRRAARPLLTRIAATREAGTVRRCHIVPHHGQYNIAQHSYGAVSLLLLLHPHPSLNLIKAVQWHDCAERWLGDIPAPAKWTNSELGKVYEEAERRVLATLGLLPGLLPDEEDWLKAVDTLELWLWCREEEALGNEAVTAMRRACEAVTEKRGLEGSLPEPVRAFYVAAKHQPHRRLSDFFEEVVRDGLGEAAT
ORF48	39802	39915	+	114	75	MDLEKLRRDWAEDPQLKFYAFDTVEELAAHLRKVHTDMMNGEHGCFGYLYRQQTLRLRELMKELQDERERKASGR
ORF49	39912	40967	+	1056	128	MSVNEKQVGGEHYRSPVQHWDYVELNGLRYTEGCATKYATRNRKKHEDPRQDLEKAIHYVEKVQDLYRNGVLLPRSAPLVITPDAFAAANGLTEDEAEVVRILTFWESDPELTAALNLLRKMIAEVGA
ORF50	40980	41615	+	636	664	MSYLQPPLFTTVSSDWVAPDLNTLPSWEGAKRVAIDCETRDPDLRKLGPGAGRRPNSYITGISFAIEDGPGGYLPIRHEGGGNLPLEGVLAYLRAQAKVFTGDLVGANLPYDLDFLAGDGIEFERVRYFRDIQIADPLICELHDSYSMQAIAERWGFHGKDEALLRAAAVDYGIDPKKDMWMLPAKFVGKYAEEDTRLPLNILRRQEREIDEQDLWGVYNLESKLLPILTRLRRRGVRIDCDRLDMIERWALEKETEALAQVRSITGHRIAVGDVWKPEVIAPALEHIGIKLNKTSQGKPNIDKELLGSIDHPVADLLERARKVNKLRTTFASSVRDHMVNGRLHGTFNQLRRQKDDESDGTAGAAYGRLSSEHPNLQQQPARDEFAMMWRAIYLPEEG…
ORF51	41590	41817	+	228	104	MKFCYQCDAQVTYLFADARCAKCTRLTPEEVRGEPLENDMRRSNDNTVDLEVVIKRETDKAYLIDHGGEEEVWMPKSQVRAVEKKGRTATLTVTEWIANEKGLI
ORF52	41786	42172	+	387	153	MSERQDRWDRRYVGLAQHVAGWSKDPSTKVGAVLVRPNNSVASTGFNGFPPGHDDSPELYADRGYKYQHVVHAEVNALNFLGSPATGFTLYTSFPCCPNCMEAAGKAGVKRVAFPGIDYTGRDPGWVAEWNQRIDEALEVARRYNIEVRWVDV
ORF53	42172	44166	+	1995	132	MSEAAMWDSLRPVIRSLDPVRVENPIVPGTPDVNYNQGWIELKFAERWPPRGGPLRVDHFTRQQRTWLTRRRKAGGRAFLLLKVGETEWLLFDGAVAAAMLGQVPRERLYEVCVARWTRLPRTKEICTCLLQ
ORF54	44163	44477	+	315	108	MSATVTPTKGESLLLHRRRKGLNQIEAAKEYGVHPDRYREWEADRRLDDQPRQHLGQLKPHEVCLLFRRRSGKTQREIAAALGCTRLWLIQMESGNAPVERLREYWGF
ORF55	44474	44935	+	462	167	MTCGIYLINHKPSGRKYVGQARNVEERWERHRKGDTNRYLREIVATEGPEALEFQLLEVAEPENLNAREIFWIGQHASMYPQGFNLTAGGKVPDSVSPEVRQILSQAQRKAWEGDPKRKQRQAELGRQRMAQDGYRERTVCSPEARAKIAAGMKERAGEMNRKRWGN
ORF56	44928	45326	+	399	803	MAELPKHKTKDAIDFLKKWCPEGPWVLTAIIPDGKTETVTFMPDRWQKAAEWIEGHQGKRNLYFHVNPVRRAMDVKASKEDMARLAWLHVDIDPRAGEDFEEERARALKLLQSYTPKPTVIIDSGGGYQGFWRLNPSDKLDIAGSVAKAQELEAYNIQLEKVFQADHCHNVDRIMRLPGTINMPTAKKVKKGRQPTLARLVEWNDASYPIEQFTPAVRVQMAEQGLAGGRPKVKITGNVPDIGTEELREWAHEHGKAISDHVLALIATGQDPLDPTKYPSRSEALFKVCCDLVRAEVPDEMIFAVITGSNEIAASVRDKPNWEGYALRQIERAHEEAVDPWLRKLNEKHAVIADIGGKCRIISEVWDPAMKRTKISKQSFEDFRNRYRHIKVVVGHSEE…
ORF57	45311	45637	+	327	71	MSQTLEATKRELDEAGIAYTVERGKRHYKVRFIVRGKPLMVTCSRTASDHRAALNARLQVRREIRRALEVT
ORF58	45639	46142	+	504	121	MNYKKPSAGFMATRSPAAQSHRKSPADLLREAHCDSSLKSIAFEAMRGTLTRLCDHARWAAPLAFAVLLLWGLAGAFADYLDRPEVHISYLTRECVRVVNADGSPGSCGALPDRYERVWVE
ORF59	46145	48556	+	2412	392	MIIFRNKGVIDPKSITTFGVSSKENPGAIGFFGTGLKYAIAILLREGCDITIHAGKRKLEFGIKRDRVRVDDFNVVTMNKRRLGFTTEVGKTWEVWQAFRELYCNTMDERGEVFEADEVPEVAADETVIVVRGEKFLDVWASRSDIILSSEPLERHEAVHIHPGPSHFVYYRGVRAYRLDNPSQFTYNIQKKVDLTEDRTIKWSWDISAAVRRGLCESQQAPLIKKAVTAPKATFEHALEFEGVEPSKPFLATVSELARSFDSSLSRSALKASQVWIMDQLHEEATPMRLSELERTRLEKAAGFCERLGFAVREYPIIVSEFLGEEVLGRAHEGKIYISKRTLMMGTKMLAGTLIEEFIHLRHQLYDETRTMQNFLMDTIVSLGEQITGEPL
ORF60	48567	48782	+	216	112	MSRKTTIRLTGDALTAARAVHGIHQQAHAQKAELEREYQERLTELGKEAQEQMSRAWPGLMRAADLPLEELGEWELDASYLDDHGCAFLTKREEDARPSLGDLLQSMTASKH
ORF61	48894	49259	+	366	89	MKPLLIFVLALLPLATQAAPEDRPLYNAQETVRRAQIGSNSPRLAPPSRVLPAEVGAKPDPARFERLECWHDPARPLGNRIVCEPRRTK
ORF62	49298	50476	+	1179	203	MSNETQESITRWADDTFGVKHPAEVAARMNVEVAELVAGLATVAAVPVEDMDPELVQELQKECADVFIMLAQVAEKLNVDLQTVVDYKMGVNRRRNWTRSPSGKMQHVETFLEPGSGLEMELDKFYILSDSGHFYTDRGFESADAALNWAQSAEGVAAGAEGAVVPTFRAGGFFEGQDGVNIYLGRELRAFWKANPLCEGEPA
ORF63	50473	50811	+	339	158	MTTTIQGVQARLGRNPEDPRKYQVTVLVYSQVRPGLKSSTDIDPGQCASQQHLLQMIGTAGAACAEYLGEKYGDNIDPVTASRDAVRAFGEECRLMAELARDVPEKLKRLEANVAKLSNENQEQLRRLRYLVNHQEKLLPREVAWLNQRLGELHGGQL
ORF64	50823	51092	+	270	109	MKDLDEAALAVLFEEYRQRLPVADWEEFLDIARGVLASERVRCRVQRREYFVEDYLEADLRRHFDTLAHRFGSPALAIPGPRPLLLKELPWWRRWALIALLPKPDDDKP
ORF65	51089	51700	+	612	98	MIETNNPGHGFFGTYALKKGEEAARKAWAVAFEAIAAAVPSAKPEEVRNYLDSVYGRHTADEVLSGPSVAHQLQFRAARFRRHFAEIQRQTAQGHFED
ORF66	51697	52173	+	477	95	MIPFDQVESYVGDFLSELRGRGLGGNIVKDSPAQLTYPELALWTGEQHQLAFLGEPGDYRLELRRIEGGHWEAIREERDPDRFNLLIIDLCVKEG
ORF67	52170	52499	+	330	89	MNQDPNKRPNGTYKPKAERVPPVNLDAAIHGGLRLLAFALFRQAMVEAIVDQREKALGIPTGDGSAATSWEELERVLGKETVSKMRAGE
ORF68	52518	52814	+	297	55	MKEERSWELCWIIPGGTIQTKKVVGGYSRACQEARNLRFKMRKTEGVRIWIMSEF
ORF69	52817	53104	+	288	205	MDHERVLSWLRSLFRRTPAAPPPESGPITWPGMMAPGFDQQPLPERHPMELDHEQWGSVVKNDFIRTFLGDRLGAGVARQVYALHGQTALVAKVETTAQSFQNITEWQLWHEVQFTPWARWFAPCRRISPCGIVLVQERTRPLPPGELPKELPDFFTDLKPENFGLIDGQVVCHDYALHLAFSNGLSKARVRKVKKDEWSVPEAE
ORF70	53109	53378	+	270	93	MSRRKPRRGEYVCTCGAYRFPHRFGGGRCSGYFIAVEQWESHYGTGDCRHCNCLNRTEAVPYCEVVEGGESVQECPVWQEFVRFNEIKLKKEK
ORF71	53375	53542	+	168	190	MSDDNTMDSVMIDLETMATGPNAGVIQVGAIPFNSRTGLVKPDLFEVDVDLHSALMLGGEVDASTVQFWRDQGGLQPKRPPKAMRSALTDLARWLGKYPDLKRVWAQGPSFDVAILEGYYRRAGVPIPWGYSMARDTRTVYDLAKERGWSKPEGTQAVHTSLEDCRRQIICLMSALNVLRGNPEGEPKIG
ORF72	53521	54138	+	618	63	MADEIDLSNDRILHDTDREVARIAEAAAKIPPGEPGDCDLRGEWSGRLVGGVCAPCRDRHKLP
ORF73	54135	54416	+	282	202	MARTASFYIDRATARFEAGFTSKAAQQEALRDLNSAFELLKRDITGLVLDIDRDARTADHDDVYWNLADYPHNWKAKHSALALRVFPQTAATVAQIEALVEFRAAIKAAPVVKVERASDTAKIEAVTKSIRDLMELRQEQYNNALRLHDIFGGLPVHANVHYVTNQHGTTFLRAFYYLNGTLTPLSIIIAAAEAKAREAEGK
ORF74	54418	54990	+	573	87	MSLILPPQTHAARELIDMGLLASLGEVENRMKLPTLREAKASATRTFAGDRAIRQVNMLVLRADGNLELIGFGPRGGRKTLWKFGQL
ORF75	54983	55174	+	192	294	MYHINNRTQNPSTFVPTLFIGVGEQGCFFTLRETYLHAVPGPGPMGNAVVNGVYQGSFEVRSSHVKNLSQDPDEAFEKAQEASERMGLKLTTSRDSLREEMNAIHRANAAELERRERERKEREDRWAAERAAEEEEKRQTILGGKFAFGPYAGKEFHEAPRGYISWLIDTLPDFEEGGLMRLTAQEVARRVPHLALPKPKPDLYVGEPKKRMTFDVTVVRRYTFARDAWNGYGIETVHIITMIDRATGACLVSKSGAFYAEEGEELKIKATVKEHAEYRGQAQTVVQRIAVLED
ORF76	55275	55883	+	609	156	MRPNLLEALRAMTEGELYAALYQDPLTGVLNRRAFTGALGEARAVALVDLDSLKWINDNLGHRAGDRALQVLADALVRSFGADWVFRVSGDEFAVMGGSAPRLAHGLAVLRATIPGFSFGTGTDMAEADGELIHDKARRERSGLRAARGLRPPWVD
ORF77	56016	56279	+	264	136	MSKITATRIDNDEQRLEILPTFFGADFLRVEMALYSHLQKMCEEYNGAYWYMYKLSNGAMYLAPAIENRKLRLTVDTNGYSGEVSGDAAGLITCLFVFNALCWKYPQRQDYVDLFYKLRDFAFDHPEAEEIIAAID
ORF78	56330	57214	+	885	111	MTKSANATKAVLLEETINQGRQDVTARRVLSLGDFKVRLTIKSDSYQFQSFARAEVWNPATLSWNQVHSIHYAEMATPEGLCYHPNKSGLKITHFTRDFDRLLTMVKQIIL
ORF79	57218	57688	+	471	70	MANMSYCRWENTLNDLRDCAEHVNDPLGGSEARARASLLELAADMLEEVGVTIDRRELDEALSNAPGGEE
ORF80	57783	58193	+	411	131	MSTELINRSREGYQLTGFYGGDARGYCLQITSDHGYVQVTREGAARLAADIFRHFLETPGPAEAQATLARAARLFEEALPKFNWGASALDANAIQLLNEVPGEVRAALKACALCGGEGHTAPNCPWAKEDA
ORF81	58251	58586	+	336	62	MNTPNTPPDRRVRSMTSSVGTTRDGYLVRQVIVECEDGTLWRLCDNEAGTDHWVRLPAIPGR
ORF82	58601	58813	+	213	84	MSLAEFEDRVAGIPCLIVVTYWEPYVPAKVSGPPEYCYPAEGGCGEWEVRDRRGRPAPWLERKMTEAERERLEQLVFDYMENRE
ORF83	58810	59205	+	396	140	MRQRLIDRAKRALIRRLRTRHQMVKPTPTQGLFNFRCHENCVQYVRDRPGEALGIVETIYVDGECPILHYLVHDFDAGEYLEVTLGWTATLHEYYLIRPVHPSDFDRIHSEFSRSRADWCDEFVGWFGRKVLRIEPGDIL
ORF84	59202	59390	+	189	68	MKCHYCPTTEDLRPYGPNGAWVCFECAMKPENKAETERQFNAQLNAAGPVALIGESTGPRPLNKNGGH
ORF85	59394	59648	+	255	121	MSFHVPNKYRVTAGRLASDPSFGNNGAFELKLNTPGRPRLFAIASDGAGWEHVSVSRSDRCPTWDEMCAVKDLFWDPEDAVVQFHPPRSTYVNNHPYCLHLWRPAGGGLLLPPSILVGHPG
ORF86	59645	60067	+	423	0
ORF87	60064	60270	+	207	0
ORF88	60270	60635	+	366	0
