# Supplementary material for: Isolation and Genomic Characterization of Lytic Caudoviricetes Bacteriophage vB_Pae_YuaWU01 Targeting Multidrug-Resistant Pseudomonas aeruginosa from Hospital Sewage in Southern Thailand
Source: Life (Basel). 2026 Apr 28;16(5):734. doi: 10.3390/life16050734 (PMC13208608; doi:10.3390/life16050734)
Supplement: Supplementary file 1 [file life-16-00734-s001.zip › Table_S4 HHpred analysis results for hypothetical proteins.xlsx]

## Sheet: Sheet2
ORF	Product (Pharokka)	Product (Bakta)	Predicted function by HHped	Start	Stop	Size (bp)	Probability	E-value	Score	SS	Aligned cols	Target Length	Accession no.
ORF29	hypothetical protein	Structural protein	transcriptional regulator ATRX homolog isoform X3	24723	25208	486	100	3e-46	401.54	42.7	509	1908	XP_026300956.1
ORF30	hypothetical protein	DUF4164 domain-containing protein	Acetylated cis-Golgi protein, involved in ER-to-Golgi transport	25276	25620	345	87.36	4.3	28.55	5.2	46	92	6G8Y_A
ORF31		hypothetical protein	Host-nuclease inhibitor protein Gam, putative	25617	25835	219	97.83	0.00054	54.74	10.4	92	171	2P2U_B
ORF33	hypothetical protein	DUF126 domain-containing protein	EXODEOXYRIBONUCLEASE V ALPHA CHAIN	27750	28103	354	100	4.7e-31	253.62	28.9	327	608	1W36_D
ORF34	hypothetical protein	Mu-like prophage host-nuclease inhibitor protein Gam	Ribonucleoside-diphosphate reductase large subunit	28163	28708	546	100	2.8e-82	722.49	46.8	521	669	6L3R_E
ORF35	hypothetical protein	Single-stranded DNA-binding protein	TOM6; Complex, outer membrane,	28850	29689	840	64.18	24	22.38	3.1	25	60	8B4I_G
ORF38	hypothetical protein	Structural protein	50S ribosomal protein L31	32865	33053	189	38.38	240	20.13	5.1	77	97	4V67_B4
ORF39	hypothetical protein	UDG domain-containing protein	Glycinyltransferase; DNA hypermodification, phage,	33013	33519	507	100	1.1e-73	527.22	29.7	282	292	8Z2M_A
ORF40	hypothetical protein	Helix-turn-helix domain-containing protein	D-Cysteine desulfhydrase	33619	34302	684	99.96	4.3e-26	193.12	31.8	272	371	7YSK_B
ORF41	hypothetical protein	Transposase	Intron-encoded endonuclease I-PpoI	34313	34576	264	99.62	3e-15	97.51	6.6	78	162	8VMS_B
ORF42	hypothetical protein	Glycinyltransferase	Radical SAM	34586	35461	876	99.89	1.8e-21	199.28	20.3	304	459	5V1T_A
ORF47	hypothetical protein	aGPT-Pplase1 domain-containing protein	HD domain-containing protein 2; Structural Genomics	38810	39790	981	99.84	6.6e-20	146.66	13	159	204	4L1J_A
ORF48	hypothetical protein	hypothetical protein	DNA replication complex GINS protein SLD5; DNA Replication	39802	39915	114	75.15	37	22.8	7.9	70	224	8OUW_D
ORF50	hypothetical protein	5'-deoxynucleotidase	DNA polymerase theta; DNA polymerase	40980	41615	636	100	1.1e-65	590.39	52.9	533	726	7ZUS_CCC
ORF51	hypothetical protein	Phosphohydrolase	Hydrogenase maturation factor HypA	41590	41817	228	90.33	1.1	30.37	4	44	117	6G81_A
ORF54	hypothetical protein	Zn-ribbon containing protein	ComR; Streptococcus, Competence, Quorum sensing,	44163	44477	315	98.21	3e-05	48.04	7.4	49	324	5FD4_A
ORF60	hypothetical protein	Type II toxin-antitoxin system HicA family toxin	uncharacterized protein LOC551512	48567	48782	216	84.77	11	33.05	7.4	48	407	XP_006559118.2
ORF61	hypothetical protein	Holin	shematrin-like protein 1	48894	49259	366	86.84	2	31.05	3.4	37	119	XP_026299130.1
ORF63	hypothetical protein	Transcriptional regulator	Nuclear pore complex protein nup54	50473	50811	339	87.86	17	31.14	9.8	124	440	9HCJ_H2
ORF64	hypothetical protein	Secreted protein	Uncharacterized protein	50823	51092	270	52.58	7.6	23.72	-0.4	8	109	2L1T_A
ORF66	hypothetical protein	Mediator of RNA polymerase II transcription subunit 30	DUF3168 domain-containing protein	51697	52173	477	55.09	39	21.02	2.9	35	127	9MU3_D
ORF67	hypothetical protein	Nitrogenase-stabilizing/protective protein NifW	hypothetical protein S4005; structural genomics	52170	52499	330	54.78	39	24.19	3.2	25	135	1Z67_A
ORF68	hypothetical protein	DLH domain-containing protein	Protein argonaute-2	52518	52814	297	42.99	33	18.92	1.1	9	136	6RA4_B
ORF69	hypothetical protein	Structural protein	serine/threonine-protein kinase PAK 3 isoform X2	52817	53104	288	99.46	8.3e-13	125.43	11.8	137	582	XP_001119958.2
ORF71	hypothetical protein	Arm-DNA-bind-3 domain-containing protein	DNA polymerase III subunit epsilon	53375	53542	168	99.74	3.7e-16	106.08	14.2	161	243	5M1S_D
ORF72	hypothetical protein	Serine/threonine protein kinase	Protein TraR	53521	54138	618	99.59	1e-14	70.8	5.5	59	72	6PST_N
ORF73	hypothetical protein	Phage protein	Nucleoporin p58/p45	54135	54416	282	38.89	460	28.65	9	117	599	7R5K_I2
ORF75	DksA-like zinc-finger protein		Protein ygiW; ygiW, Structural Genomics	54983	55174	192	89.5	12	31.18	10.1	71	109	1NNX_A
ORF76	hypothetical protein	Phage protein	Diguanylate cyclase	55275	55883	609	99.7	1.8e-14	84.34	15.6	136	177	3IGN_A
ORF77	hypothetical protein	Virion structural protein	KlcA; KlcA, ArdB, NMR spectroscopy, Anti-restriction	56016	56279	264	100	1.8e-41	235.23	17.7	132	142	2KMG_A
ORF78	hypothetical protein	DNA binding protein	OR486; Structural Genomics,	56330	57214	885	29.84	320	18.86	5.2	39	85	4R80_B
ORF81	hypothetical protein	Phage protein	regulator of chromosome condensation	58251	58586	336	67.18	28	23.38	4	38	431	NP_001192152.1
ORF82	hypothetical protein	Pterin-binding domain-containing protein	Uncharacterized protein gp49	58601	58813	213	100	5e-39	209.7	10.1	83	85	3PES_B
ORF83	hypothetical protein	CCHC-type domain-containing protein	Transcription elongation factor SPT6	58810	59205	396	49.39	130	30.92	6.9	69	1002	9EH1_M
ORF84	hypothetical protein	NUDIX hydrolase	50S ribosomal protein L37Ae	59202	59390	189	97.41	0.00021	41.83	1.9	26	73	1S72_Z
ORF85	hypothetical protein	Structural protein	Uncharacterized protein;	59394	59648	255	82.3	27	25.65	7.6	60	103	2QZI_A
The predicted functions of ORFs were determined based on their HHpred analysis results, utilizing a combination of high probability (>95%) and low E-value (<10⁻³) against the protein structure database.
